# Supplementary material for: Diagnosis of malignant body fluids via cancer-universal methylation in cell-free DNA
Source: JCI Insight. 2024 Apr 8;9(7):e175482. doi: 10.1172/jci.insight.175482 (PMC11128206; doi:10.1172/jci.insight.175482)
Supplement: Supplemental table 3 [file jciinsight-9-175482-s023.xlsx]

## Sheet: Sheet1
Table S3. Clinical information and methylation level of PCDHGB7 and TAGMe in samples from 450K methylation array data in TCGA database
Cancar Type	TCGA-Sample-ID	Sample type	Tumor Stage	Gender	cg07351192	cg09881545	cg21831931	Methylation Level (%) of TAGMe	cg13933262	cg14011639	cg10435816	cg23563234	cg08938584	cg17011276	Methylation Level (%) of PCDHGB7
BLCA	TCGA-2F-A9KO-01	Cancer	Stage IV	MALE	49.25	49.85	37.64	45.58	16.62	28.22	28.78	51.34	52.18	46.35	37.2483
BLCA	TCGA-2F-A9KP-01	Cancer	Stage IV	MALE	61.19	65.25	30.74	52.3933	32.47	36.66	69.56	73.6	63.55	58.56	55.7333
BLCA	TCGA-2F-A9KQ-01	Cancer	Stage III	MALE	76.03	80.68	65.39	74.0333	30.58	70.58	91.47	91.01	77.27	78.56	73.245
BLCA	TCGA-2F-A9KR-01	Cancer	Stage III	FEMALE	70.45	69.54	73.68	71.2233	90.78	84.03	87.17	83.94	72.3	61.98	80.0333
BLCA	TCGA-2F-A9KT-01	Cancer	Stage II	MALE	47.54	47.19	49.88	48.2033	3.6	33.27	20.26	39.6	54.55	50.15	33.5717
BLCA	TCGA-2F-A9KW-01	Cancer	Stage III	FEMALE	57.56	55.18	62.97	58.57	27.39	49.2	48.74	58.53	62	59.31	50.8617
BLCA	TCGA-4Z-AA7M-01	Cancer	Stage III	MALE	55.17	58.35	39.76	51.0933	3.5	16.22	56.57	67.08	50.08	44.35	39.6333
BLCA	TCGA-4Z-AA7N-01	Cancer	Stage III	MALE	25.66	30.04	21.28	25.66	3.99	10.35	5.47	18.28	26.01	14.24	13.0567
BLCA	TCGA-4Z-AA7O-01	Cancer	Stage II	MALE	64.14	66.54	47.62	59.4333	67.99	34.46	49.04	69.14	64.33	63.68	58.1067
BLCA	TCGA-4Z-AA7Q-01	Cancer	Stage III	MALE	41.55	45.74	42.95	43.4133	21.88	23.98	21.85	32.67	42.73	36.88	29.9983
BLCA	TCGA-4Z-AA7R-01	Cancer	Stage IV	MALE	76	71.52	36.66	61.3933	89.9	85.7	93.21	84.95	68.48	78.52	83.46
BLCA	TCGA-4Z-AA7S-01	Cancer	Stage III	MALE	64.92	72.86	63.45	67.0767	88	86.01	84.12	79.85	71.51	73.23	80.4533
BLCA	TCGA-4Z-AA7W-01	Cancer	Stage II	MALE	45.26	49.97	34.25	43.16	36.17	31.22	29.41	38	43.98	41.76	36.7567
BLCA	TCGA-4Z-AA7Y-01	Cancer	Stage II	MALE	64.78	71.29	76.04	70.7033	41.46	50.18	87.22	89.36	58.53	69.39	66.0233
BLCA	TCGA-4Z-AA80-01	Cancer	Stage II	MALE	48.36	48.2	27.44	41.3333	2.94	12.54	23.51	38.23	47.58	44.42	28.2033
BLCA	TCGA-4Z-AA81-01	Cancer	Stage II	MALE	39.03	58.11	18.32	38.4867	66.93	49.48	53.51	56.54	59.59	53.77	56.6367
BLCA	TCGA-4Z-AA82-01	Cancer	Stage IV	MALE	46.87	47.47	45.46	46.6	69	52.5	64.43	60.5	56.53	62.17	60.855
BLCA	TCGA-4Z-AA83-01	Cancer	Stage II	MALE	57.62	61.29	54.11	57.6733	49.65	46.84	77.3	71.28	63.8	69.46	63.055
BLCA	TCGA-4Z-AA84-01	Cancer	NoRecord	NoRecord	55.26	59.96	33.5	49.5733	23.73	38.84	28.56	47.09	52.75	54.08	40.8417
BLCA	TCGA-4Z-AA86-01	Cancer	Stage IV	MALE	36.97	40.45	45.93	41.1167	35.73	35.8	27.35	33.69	47.08	39.97	36.6033
BLCA	TCGA-4Z-AA87-01	Cancer	Stage III	MALE	62.44	70.26	32.12	54.94	60.23	56.6	67.22	68.37	58.95	58.16	61.5883
BLCA	TCGA-4Z-AA89-01	Cancer	Stage IV	MALE	63.43	68.5	31.38	54.4367	75.83	64.94	81.22	75.08	63.74	56.01	69.47
BLCA	TCGA-5N-A9KI-01	Cancer	NoRecord	NoRecord	53.85	58.64	45.18	52.5567	3.2	42.71	43.58	67.35	56.52	52.18	44.2567
BLCA	TCGA-5N-A9KM-01	Cancer	NoRecord	NoRecord	54.61	56.95	27.56	46.3733	1.95	63	56.2	68.95	60.86	68.65	53.2683
BLCA	TCGA-BL-A0C8-01	Cancer	Stage I	MALE	63.0133	63.7233	65.54	64.0922	41.1967	33.61	39.7333	37.86	47.5333	40.1133	40.0078
BLCA	TCGA-BL-A13I-01	Cancer	Stage III	FEMALE	40.99	48.1333	26.94	38.6878	6.55667	12.8733	18.5767	30.54	36.6233	30.3	22.5783
BLCA	TCGA-BL-A13J-01	Cancer	Stage IV	MALE	57.6067	57.3667	68.0633	61.0122	34.6233	40.3833	36.15	46.19	57.2233	59.5867	45.6928
BLCA	TCGA-BL-A13J-11	Normal	Stage IV	MALE	2.94	6.81	6.73	5.49333	3.58	4.72	3.97	17.31	20.02	10.85	10.075
BLCA	TCGA-BL-A3JM-01	Cancer	Stage III	MALE	55.56	63.63	58.33	59.1733	56.29	48.11	65.91	61.46	61.65	61.1	59.0867
BLCA	TCGA-BL-A5ZZ-01	Cancer	Stage III	FEMALE	46.33	41.66	46.94	44.9767	58.66	62.96	51.73	57.34	55.34	51.55	56.2633
BLCA	TCGA-BT-A0S7-01	Cancer	Stage III	MALE	42.95	42.1	49.86	44.97	5.92	25.43	26.59	39.44	44.65	42.34	30.7283
BLCA	TCGA-BT-A0YX-01	Cancer	Stage III	FEMALE	36.47	51.35	37.71	41.8433	31.97	27.78	36.58	44.87	54.77	42.23	39.7
BLCA	TCGA-BT-A20J-01	Cancer	Stage II	MALE	51.49	51.77	44.61	49.29	48.75	47.95	43.93	52.65	53.1	50.01	49.3983
BLCA	TCGA-BT-A20J-11	Normal	Stage II	MALE	6.78	24.32	13.35	14.8167	3.68	10.31	4.96	21.88	30.27	14.47	14.2617
BLCA	TCGA-BT-A20N-01	Cancer	Stage III	MALE	59.89	63.28	70.84	64.67	65.95	62.71	56.93	66.9	56.82	63.03	62.0567
BLCA	TCGA-BT-A20N-11	Normal	Stage III	MALE	6.48	9.44	9.57	8.49667	3.23	6.97	5.11	22.75	22.94	18.16	13.1933
BLCA	TCGA-BT-A20O-01	Cancer	Stage III	MALE	31.8	39.8	17.48	29.6933	12.56	19.21	17.12	35	42.15	37.13	27.195
BLCA	TCGA-BT-A20P-01	Cancer	Stage III	FEMALE	73.42	78.9	85.16	79.16	78.66	74.79	74.42	76.35	76.2	75.88	76.05
BLCA	TCGA-BT-A20P-11	Normal	Stage III	FEMALE	7.24	12.91	14.89	11.68	4.16	7.81	5.46	20.47	26.14	16.22	13.3767
BLCA	TCGA-BT-A20Q-01	Cancer	Stage IV	MALE	52.01	50.98	63.01	55.3333	37.96	22.88	53.06	66.36	60.36	37.29	46.3183
BLCA	TCGA-BT-A20R-01	Cancer	Stage IV	FEMALE	47.75	47.3	48.32	47.79	50.34	47.87	39.43	50.63	52.36	50.52	48.525
BLCA	TCGA-BT-A20R-11	Normal	Stage IV	FEMALE	5.85	13.41	10.31	9.85667	2.9	4.64	2.68	20.11	11.49	9.38	8.53333
BLCA	TCGA-BT-A20T-01	Cancer	Stage IV	MALE	60.69	56.73	37.33	51.5833	71.26	69.99	60.06	65.78	61.11	65.43	65.605
BLCA	TCGA-BT-A20U-01	Cancer	Stage III	FEMALE	49.38	46.15	50.67	48.7333	30.4	37.3	40.2	53.73	53.92	53.75	44.8833
BLCA	TCGA-BT-A20U-11	Normal	Stage III	FEMALE	40.47	41.83	50.97	44.4233	38.4	34.25	27.25	43.6	43.13	45.38	38.6683
BLCA	TCGA-BT-A20V-01	Cancer	Stage IV	FEMALE	55.32	56.98	20.83	44.3767	5.52	33.15	48.55	64.52	62.52	60.74	45.8333
BLCA	TCGA-BT-A20V-11	Normal	Stage IV	FEMALE	18.93	30.18	27.19	25.4333	3.06	10.38	3.96	20.74	20.98	15.32	12.4067
BLCA	TCGA-BT-A20W-01	Cancer	Stage II	MALE	59.36	63.84	58.68	60.6267	42.98	44.14	52.36	61.66	60.56	59.31	53.5017
BLCA	TCGA-BT-A20W-11	Normal	Stage II	MALE	28.97	31.05	35.49	31.8367	19.07	26.01	15.71	32.85	35.6	28.54	26.2967
BLCA	TCGA-BT-A20X-01	Cancer	Stage IV	MALE	39.8	40.34	21.6	33.9133	28.71	40.3	26.3	47.16	50.13	51.68	40.7133
BLCA	TCGA-BT-A20X-11	Normal	Stage IV	MALE	5.94	7.92	10.28	8.04667	2.87	7.48	3.81	20.48	16.55	14.95	11.0233
BLCA	TCGA-BT-A2LA-01	Cancer	Stage III	MALE	77.41	73.75	47.14	66.1	85.93	44.09	90.17	86.79	76.45	74.91	76.39
BLCA	TCGA-BT-A2LA-11	Normal	Stage III	MALE	28.42	39.09	21.37	29.6267	6.07	14.18	9.39	24.07	30.71	20.69	17.5183
BLCA	TCGA-BT-A2LB-01	Cancer	Stage III	FEMALE	52.38	55.64	54.51	54.1767	49.97	36.79	56.8	56.87	57.87	52.3	51.7667
BLCA	TCGA-BT-A2LD-01	Cancer	Stage IV	FEMALE	55.7	56.27	43.3	51.7567	2.1	5.48	2.93	13.54	41.71	30.23	15.9983
BLCA	TCGA-BT-A3PH-01	Cancer	Stage IV	MALE	55.58	68.05	22.31	48.6467	41.58	11.21	40.68	43.16	49.1	43.32	38.175
BLCA	TCGA-BT-A3PJ-01	Cancer	Stage III	MALE	15.12	32.72	11.86	19.9	58.91	45.3	50.4	56.58	54.11	55.25	53.425
BLCA	TCGA-BT-A3PK-01	Cancer	Stage II	MALE	42.31	43.01	37.98	41.1	22.2	22.55	38.75	48.21	45.64	45.02	37.0617
BLCA	TCGA-BT-A42B-01	Cancer	Stage IV	MALE	60.57	66.95	75.38	67.6333	72.9	69.91	64.35	70.56	61.58	62.89	67.0317
BLCA	TCGA-BT-A42C-01	Cancer	Stage II	MALE	67.23	69.83	57.32	64.7933	35.55	40.66	54.2	68.97	62.33	60.01	53.62
BLCA	TCGA-BT-A42E-01	Cancer	Stage III	MALE	53.32	53.22	54.43	53.6567	6.49	19.5	14.33	43.33	55.96	51.75	31.8933
BLCA	TCGA-BT-A42F-01	Cancer	Stage IV	MALE	49.22	44.04	31.64	41.6333	3.48	11.56	23.14	25.46	36.04	33.16	22.14
BLCA	TCGA-C4-A0EZ-01	Cancer	Stage IV	FEMALE	81.19	88.03	67.05	78.7567	71.91	51.77	95.05	92.52	78.37	88.64	79.71
BLCA	TCGA-C4-A0F0-01	Cancer	Stage II	MALE	42.32	43.39	58.31	48.0067	61.35	56.75	52.11	60.85	54.48	55.99	56.9217
BLCA	TCGA-C4-A0F1-01	Cancer	Stage III	MALE	41.53	51.32	14.33	35.7267	4.31	6.68	21.05	40.06	31.05	15.08	19.705
BLCA	TCGA-C4-A0F6-01	Cancer	Stage III	FEMALE	60.47	57.6	52.9	56.99	6.09	18.65	45.39	68.14	55.88	55.2	41.5583
BLCA	TCGA-C4-A0F7-01	Cancer	Stage IV	MALE	64.15	64.98	75.98	68.37	3.2	21.49	22.53	24.89	8.74	17.02	16.3117
BLCA	TCGA-CF-A1HR-01	Cancer	NoRecord	MALE	53.61	57.56	53.1	54.7567	30.74	41.11	39.3	48.48	49.77	52.57	43.6617
BLCA	TCGA-CF-A1HS-01	Cancer	NoRecord	FEMALE	45.82	52.58	61.41	53.27	55.47	61.54	47.1	52.65	52.63	52.42	53.635
BLCA	TCGA-CF-A27C-01	Cancer	NoRecord	MALE	82.47	88.89	68.43	79.93	3.17	25.27	54.53	69.91	60.25	54.13	44.5433
BLCA	TCGA-CF-A3MF-01	Cancer	Stage III	MALE	77.48	88.15	43.88	69.8367	2.33	48.55	35.63	43.44	49.92	35.13	35.8333
BLCA	TCGA-CF-A3MG-01	Cancer	Stage II	MALE	82.91	90.99	24.7	66.2	63.51	93.79	92.54	92.4	77.91	53.87	79.0033
BLCA	TCGA-CF-A3MH-01	Cancer	Stage II	MALE	79.43	85.24	53.72	72.7967	55.44	78.64	92.55	88.78	65.3	27.82	68.0883
BLCA	TCGA-CF-A3MI-01	Cancer	Stage II	MALE	65	69.75	38.15	57.6333	46.31	46.94	18.41	44.67	41.35	45.33	40.5017
BLCA	TCGA-CF-A47S-01	Cancer	Stage II	MALE	79.04	85.32	66.67	77.01	2.94	6.87	20	35.71	29.14	25.64	20.05
BLCA	TCGA-CF-A47T-01	Cancer	Stage II	FEMALE	77.54	85.33	62.69	75.1867	43.35	64.01	63.19	76.49	57.24	48.19	58.745
BLCA	TCGA-CF-A47V-01	Cancer	Stage II	MALE	76.89	84.96	82.41	81.42	56.57	25.73	89.95	81.77	73.89	79.5	67.9017
BLCA	TCGA-CF-A47W-01	Cancer	Stage II	MALE	57.3	76.2	13.06	48.8533	24	6.92	49.37	33.82	17.05	18.91	25.0117
BLCA	TCGA-CF-A47X-01	Cancer	Stage II	MALE	79.96	83.61	57.88	73.8167	9.51	21.07	61.18	70.57	67.34	75.71	50.8967
BLCA	TCGA-CF-A47Y-01	Cancer	Stage II	MALE	70.95	75.41	49.16	65.1733	54.85	10.07	7.29	18.06	32.32	31.43	25.67
BLCA	TCGA-CF-A5U8-01	Cancer	Stage II	MALE	54.55	81.42	31.76	55.91	3.12	13.58	15.07	48.82	47.41	14.45	23.7417
BLCA	TCGA-CF-A5UA-01	Cancer	Stage II	MALE	70.16	73.4	82.81	75.4567	89.81	60.37	84.38	89.61	69.94	73.95	78.01
BLCA	TCGA-CF-A7I0-01	Cancer	Stage II	MALE	54.48	55.54	17.68	42.5667	3.5	30.57	44.02	64.46	45.71	28.57	36.1383
BLCA	TCGA-CF-A8HX-01	Cancer	Stage II	FEMALE	70.04	76.75	79.1	75.2967	7.43	17.01	44.79	71.1	80.4	74.56	49.215
BLCA	TCGA-CF-A8HY-01	Cancer	Stage II	MALE	70.75	70.79	65.6	69.0467	29.53	24.19	14.09	28.09	37.55	33.25	27.7833
BLCA	TCGA-CF-A9FF-01	Cancer	Stage II	MALE	60.09	60.01	61.9	60.6667	14.36	42.09	41.82	56.92	56.78	43.52	42.5817
BLCA	TCGA-CF-A9FH-01	Cancer	Stage II	MALE	81.82	83.45	88.16	84.4767	9.95	48.16	93.8	91.84	58.96	51.9	59.1017
BLCA	TCGA-CF-A9FL-01	Cancer	NoRecord	NoRecord	65.38	67.22	22.01	51.5367	2.85	34.34	73.52	81.41	69.85	70.23	55.3667
BLCA	TCGA-CF-A9FM-01	Cancer	NoRecord	NoRecord	77.57	73.98	34.8	62.1167	1.93	5.66	19.01	56.67	10.81	6.8	16.8133
BLCA	TCGA-CU-A0YN-01	Cancer	Stage III	MALE	37.2	39.48	34.96	37.2133	36.22	48.03	39.54	47.38	49.68	49.15	45
BLCA	TCGA-CU-A0YN-11	Normal	Stage III	MALE	5.5	6.07	6.19	5.92	4.36	6.59	4.76	17.01	16.45	9.6	9.795
BLCA	TCGA-CU-A0YO-01	Cancer	Stage IV	MALE	43	36.83	45.6	41.81	40.75	40.09	34.98	49.33	44.11	44.58	42.3067
BLCA	TCGA-CU-A0YR-01	Cancer	Stage IV	MALE	47.47	47.29	62.35	52.37	61.89	55.41	51.56	50.09	53.88	53.59	54.4033
BLCA	TCGA-CU-A0YR-11	Normal	Stage IV	MALE	11.75	14.05	12.16	12.6533	3.45	7.74	4.3	18.99	18.9	14.81	11.365
BLCA	TCGA-CU-A3KJ-01	Cancer	Stage III	MALE	57.2	66.28	48.33	57.27	62.35	57.76	64.39	64.74	62.45	66.12	62.9683
BLCA	TCGA-CU-A3QU-01	Cancer	Stage IV	MALE	51.98	76.19	78.03	68.7333	2.96	21.69	67.76	88.46	74.84	59.8	52.585
BLCA	TCGA-CU-A3YL-01	Cancer	Stage III	MALE	65.89	66.24	68.02	66.7167	80.1	72.94	76.04	70.1	62.91	66.51	71.4333
BLCA	TCGA-CU-A5W6-01	Cancer	Stage III	MALE	52.82	54.05	41.4	49.4233	35.76	18.97	35.67	51.38	54.09	48.83	40.7833
BLCA	TCGA-CU-A72E-01	Cancer	Stage IV	MALE	52.63	57.4	22.36	44.13	23.57	8.92	8.42	43.51	47.99	18.15	25.0933
BLCA	TCGA-DK-A1A3-01	Cancer	Stage IV	MALE	49.1	49.59	39.96	46.2167	4.07	35.49	33.62	51.08	51.88	44.02	36.6933
BLCA	TCGA-DK-A1A5-01	Cancer	Stage II	MALE	55.75	58.14	56.88	56.9233	21.1	55.08	39.25	53.95	58.35	55.95	47.28
BLCA	TCGA-DK-A1A6-01	Cancer	Stage IV	MALE	65.86	74.11	67.09	69.02	77.81	59.54	72.33	70.01	64.74	68.67	68.85
BLCA	TCGA-DK-A1A6-06	Cancer	Stage IV	MALE	60.06	60.29	54.2	58.1833	62.33	63.56	52.37	53.9	58.01	52.85	57.17
BLCA	TCGA-DK-A1A7-01	Cancer	Stage IV	FEMALE	61.59	62.48	41.67	55.2467	4.26	28.01	48.17	67.9	44.04	23.29	35.945
BLCA	TCGA-DK-A1AA-01	Cancer	Stage III	MALE	68.46	71.44	47.98	62.6267	3.97	51.26	32.85	47.39	40.19	30.34	34.3333
BLCA	TCGA-DK-A1AB-01	Cancer	Stage IV	FEMALE	42.06	37.83	53.93	44.6067	29.67	11.94	5.28	26.43	38.39	35.53	24.54
BLCA	TCGA-DK-A1AC-01	Cancer	Stage III	MALE	59.25	65.23	48.62	57.7	4.29	15.31	55.43	72.41	32.31	33.71	35.5767
BLCA	TCGA-DK-A1AD-01	Cancer	Stage IV	MALE	57.8	61.36	24.14	47.7667	5.37	20.46	29.8	54.85	49.75	39.35	33.2633
BLCA	TCGA-DK-A1AE-01	Cancer	Stage III	MALE	59.6	64.26	52.7	58.8533	40.24	58.49	72.9	76.18	66.39	71.63	64.305
BLCA	TCGA-DK-A1AF-01	Cancer	Stage IV	FEMALE	27.63	26.62	26.01	26.7533	10.79	17.09	10.65	26.82	27.16	31.14	20.6083
BLCA	TCGA-DK-A1AG-01	Cancer	Stage III	MALE	63.95	74.74	73.74	70.81	8.23	49.54	55.64	57.24	49.38	41.52	43.5917
BLCA	TCGA-DK-A2HX-01	Cancer	Stage IV	FEMALE	55.33	55.37	49.07	53.2567	24.48	37.01	48.97	60.13	59.09	55.07	47.4583
BLCA	TCGA-DK-A2I1-01	Cancer	Stage II	FEMALE	54.41	49.02	34.87	46.1	44.63	58.9	24.35	58.3	43.58	43.61	45.5617
BLCA	TCGA-DK-A2I2-01	Cancer	Stage IV	FEMALE	38.71	38.02	36.45	37.7267	12.38	44.86	32.12	45.64	45.71	46.96	37.945
BLCA	TCGA-DK-A2I4-01	Cancer	Stage III	MALE	38.03	42.74	45.93	42.2333	38.18	32.29	27.28	36.91	42.17	39.41	36.04
BLCA	TCGA-DK-A2I6-01	Cancer	Stage IV	MALE	65.22	70.57	67.8	67.8633	2.71	14.06	27.47	52.84	61.74	62.6	36.9033
BLCA	TCGA-DK-A3IK-01	Cancer	Stage IV	MALE	55.4	53.07	25	44.49	59.69	58.56	61.18	55.97	56.82	53.98	57.7
BLCA	TCGA-DK-A3IL-01	Cancer	Stage IV	FEMALE	61.64	64.2	59.35	61.73	82.99	72.98	71.41	69.89	62.87	66.93	71.1783
BLCA	TCGA-DK-A3IM-01	Cancer	Stage III	MALE	66.82	69.86	78.14	71.6067	88.76	82.39	80.88	78.59	67.55	69.15	77.8867
BLCA	TCGA-DK-A3IN-01	Cancer	Stage III	MALE	42.63	45.05	26.16	37.9467	2.47	5.89	3.94	28.25	48.16	46.77	22.58
BLCA	TCGA-DK-A3IQ-01	Cancer	Stage III	MALE	38.17	37.08	42.39	39.2133	34.45	29.79	25.29	31.42	42.83	34.13	32.985
BLCA	TCGA-DK-A3IS-01	Cancer	Stage II	MALE	73.47	78.76	42.63	64.9533	3.04	18.22	57.51	68.42	59.43	51.91	43.0883
BLCA	TCGA-DK-A3IT-01	Cancer	Stage III	MALE	50.98	55.11	53.96	53.35	7.37	40.65	16.8	41.9	50.74	45.98	33.9067
BLCA	TCGA-DK-A3IU-01	Cancer	Stage II	MALE	39.35	48.54	28.28	38.7233	46.66	30.64	30.57	40.76	50.3	40.03	39.8267
BLCA	TCGA-DK-A3IV-01	Cancer	Stage II	MALE	52.33	49.28	26.65	42.7533	59.96	57	52.54	54.71	55.13	50.61	54.9917
BLCA	TCGA-DK-A3WW-01	Cancer	Stage III	MALE	54.14	56.44	48.24	52.94	1.93	5.66	3.36	10.52	40.14	41.51	17.1867
BLCA	TCGA-DK-A3WX-01	Cancer	Stage III	FEMALE	30.64	30.08	17.84	26.1867	2.76	27.47	16.67	34.31	48.9	40.64	28.4583
BLCA	TCGA-DK-A3WY-01	Cancer	Stage III	FEMALE	20.02	29.28	16.16	21.82	2.35	7.58	3.48	16.13	26.07	22.32	12.9883
BLCA	TCGA-DK-A3X1-01	Cancer	Stage III	FEMALE	52.49	58.08	51.65	54.0733	3.02	34.27	33.43	57.21	54.83	57	39.96
BLCA	TCGA-DK-A3X2-01	Cancer	Stage IV	MALE	84.16	89.01	86.2	86.4567	88.88	85.01	95.02	91.86	69.36	74.71	84.14
BLCA	TCGA-DK-A6AV-01	Cancer	Stage II	FEMALE	57.14	58.96	50.56	55.5533	66.88	77	59.52	60.49	57.28	55.92	62.8483
BLCA	TCGA-DK-A6AW-01	Cancer	Stage II	MALE	78.16	82.16	50.1	70.14	2.28	27.83	15.42	35.64	71.11	80.2	38.7467
BLCA	TCGA-DK-A6B0-01	Cancer	Stage II	MALE	43.9	81.83	15.36	47.03	2.19	15.65	42.32	46.61	57.58	21.81	31.0267
BLCA	TCGA-DK-A6B1-01	Cancer	Stage II	MALE	72.21	75.6	26.62	58.1433	2.47	8.3	3.98	12.89	45.95	47.82	20.235
BLCA	TCGA-DK-A6B2-01	Cancer	Stage IV	MALE	47.74	54.49	33.73	45.32	67.93	74.69	60.61	63.63	59.06	62.28	64.7
BLCA	TCGA-DK-A6B5-01	Cancer	Stage IV	MALE	54.83	53.09	43.95	50.6233	67.55	65.58	58.66	64.05	59.84	59.64	62.5533
BLCA	TCGA-DK-A6B6-01	Cancer	Stage II	MALE	62.76	61.49	70.36	64.87	54.34	74.81	65.2	67.46	63.96	67.79	65.5933
BLCA	TCGA-DK-AA6L-01	Cancer	NoRecord	MALE	54.72	55.63	33.62	47.99	41.43	61.84	53.82	54.45	57.4	59.32	54.71
BLCA	TCGA-DK-AA6M-01	Cancer	NoRecord	NoRecord	49.18	54.2	42.57	48.65	66.85	53.36	47.5	44.68	57.25	54.74	54.0633
BLCA	TCGA-DK-AA6P-01	Cancer	NoRecord	NoRecord	67.62	72.24	59.5	66.4533	82	83.61	91.46	86.4	68.95	77.47	81.6483
BLCA	TCGA-DK-AA6Q-01	Cancer	Stage IV	FEMALE	44.03	58.39	55.75	52.7233	61.58	65.06	54.96	56.65	56.64	54.19	58.18
BLCA	TCGA-DK-AA6R-01	Cancer	NoRecord	NoRecord	51.41	54.07	46.46	50.6467	52.43	65	48.67	56.94	56.58	61.99	56.935
BLCA	TCGA-DK-AA6S-01	Cancer	Stage III	MALE	54.21	50.73	45.33	50.09	57.14	58.03	43.55	53.35	56.19	55.69	53.9917
BLCA	TCGA-DK-AA6T-01	Cancer	Stage IV	FEMALE	46.4	41.2	25.75	37.7833	2.52	3.97	2.6	6.47	6.23	9.72	5.25167
BLCA	TCGA-DK-AA6U-01	Cancer	Stage I	MALE	50.05	49.55	23.47	41.0233	2.61	5.23	23.1	51.78	47.23	30.34	26.715
BLCA	TCGA-DK-AA6W-01	Cancer	Stage II	MALE	62.51	62.41	34.62	53.18	45.07	21.63	68.24	74.89	62.26	65.66	56.2917
BLCA	TCGA-DK-AA6X-01	Cancer	Stage II	MALE	43.08	41.13	50.65	44.9533	2.35	12.74	5.69	38.51	35.07	25.8	20.0267
BLCA	TCGA-DK-AA71-01	Cancer	NoRecord	NoRecord	66.12	66.6	65.37	66.03	85.91	79.74	82.97	80.39	65.06	71.71	77.63
BLCA	TCGA-DK-AA74-01	Cancer	Stage III	MALE	36.86	28.7	36.62	34.06	21.44	16.32	12.3	19.02	34.58	28.77	22.0717
BLCA	TCGA-DK-AA75-01	Cancer	NoRecord	NoRecord	47.42	48.19	30.01	41.8733	3.25	6.15	57.24	75.5	36.52	19.5	33.0267
BLCA	TCGA-DK-AA76-01	Cancer	Stage II	FEMALE	68.53	74.49	34.31	59.11	20.64	73.16	75.52	88.81	66.27	70.53	65.8217
BLCA	TCGA-DK-AA77-01	Cancer	NoRecord	NoRecord	67.57	70.32	26.75	54.88	17.83	77.87	73.67	77.34	53.45	45.97	57.6883
BLCA	TCGA-E5-A2PC-01	Cancer	Stage IV	FEMALE	63.76	70.08	62.42	65.42	2.12	11.36	3.81	34.46	17.73	11.52	13.5
BLCA	TCGA-E5-A4TZ-01	Cancer	Stage IV	MALE	73.49	77.76	72.77	74.6733	52.55	47.09	87.79	84.13	67.68	63.48	67.12
BLCA	TCGA-E5-A4U1-01	Cancer	Stage II	MALE	80.42	79.6	76.44	78.82	2.24	46.67	94.47	91.11	63.22	62.82	60.0883
BLCA	TCGA-E7-A3X6-01	Cancer	Stage II	MALE	60.11	61.29	17.09	46.1633	31.77	63.76	51	60.84	54.87	54.72	52.8267
BLCA	TCGA-E7-A3Y1-01	Cancer	Stage II	MALE	63.03	64.38	43.2	56.87	29.54	54.6	54.84	63.4	59.24	47.65	51.545
BLCA	TCGA-E7-A4IJ-01	Cancer	Stage II	MALE	58.33	59.53	55.59	57.8167	22.4	46.56	57.36	66.34	52.98	56.12	50.2933
BLCA	TCGA-E7-A4XJ-01	Cancer	Stage II	MALE	68.65	70.12	48.01	62.26	23.07	29.49	57.24	65.57	70.81	71.26	52.9067
BLCA	TCGA-E7-A519-01	Cancer	Stage II	MALE	59.14	59.71	42.46	53.77	35.91	42.03	37.89	56.36	55.22	63.27	48.4467
BLCA	TCGA-E7-A541-01	Cancer	Stage II	MALE	55.11	55.04	48.88	53.01	36.4	42.01	44.84	50.1	55.8	57.26	47.735
BLCA	TCGA-E7-A5KE-01	Cancer	Stage II	FEMALE	84.11	88.35	47.35	73.27	6.55	81.39	76.14	69.2	58.83	41.11	55.5367
BLCA	TCGA-E7-A5KF-01	Cancer	Stage II	MALE	85.47	88.77	86.8	87.0133	8.06	55.87	90.76	92.69	56.66	35.89	56.655
BLCA	TCGA-E7-A677-01	Cancer	Stage II	MALE	70.41	69.57	66.69	68.89	42.24	72.78	64.1	70.92	70.94	65.89	64.4783
BLCA	TCGA-E7-A678-01	Cancer	Stage III	MALE	30.96	36.03	37.84	34.9433	34.21	12.99	46.39	68.04	78.85	50.18	48.4433
BLCA	TCGA-E7-A6MD-01	Cancer	NoRecord	NoRecord	52.82	56.75	50.23	53.2667	34.71	39.13	31.31	44.1	49.99	39.5	39.79
BLCA	TCGA-E7-A6ME-01	Cancer	Stage II	MALE	65.92	66.17	48.74	60.2767	81.32	81.68	64.5	67.3	66.71	62.75	70.71
BLCA	TCGA-E7-A6MF-01	Cancer	Stage II	MALE	8.11	29.19	12.19	16.4967	3.01	15.93	3.43	20.79	15.46	10.61	11.5383
BLCA	TCGA-E7-A7DU-01	Cancer	NoRecord	NoRecord	77.39	81.35	49.68	69.4733	2.9	18.13	48.43	58.98	51.4	57.5	39.5567
BLCA	TCGA-E7-A7DV-01	Cancer	Stage IV	MALE	26.09	44.13	11.47	27.23	30.62	24.3	28.67	39.68	42.5	41.75	34.5867
BLCA	TCGA-E7-A7PW-01	Cancer	Stage III	MALE	65.69	74.54	73.38	71.2033	83.63	85.81	86.98	82.47	71.6	73.98	80.745
BLCA	TCGA-E7-A7XN-01	Cancer	Stage III	MALE	37.23	38.85	39.58	38.5533	20.74	22.27	20.45	35.1	39.59	42.7	30.1417
BLCA	TCGA-E7-A85H-01	Cancer	Stage III	MALE	65.64	69.54	75.11	70.0967	84.13	75.87	85.39	78.91	65.37	72.06	76.955
BLCA	TCGA-E7-A8O7-01	Cancer	Stage II	MALE	59.13	59.61	52.32	57.02	6.4	24.82	9.85	53.87	42.89	66.67	34.0833
BLCA	TCGA-E7-A8O8-01	Cancer	NoRecord	NoRecord	80.31	78.33	28.23	62.29	16.85	79.48	90.31	92.45	77.35	84.93	73.5617
BLCA	TCGA-E7-A97P-01	Cancer	Stage II	MALE	44.69	45.95	38.97	43.2033	38.39	52.15	38.76	47.87	54.93	46.56	46.4433
BLCA	TCGA-E7-A97Q-01	Cancer	Stage IV	FEMALE	63.61	69.89	22.1	51.8667	2.75	22.4	25.59	43.67	51.06	45.55	31.8367
BLCA	TCGA-FD-A3B3-01	Cancer	Stage III	FEMALE	33.1	37.57	17.54	29.4033	2.31	7.15	7.02	23.43	41.98	36.57	19.7433
BLCA	TCGA-FD-A3B4-01	Cancer	Stage III	FEMALE	50.82	50.94	60.58	54.1133	71.6	58.52	57.24	55.57	61.04	55.59	59.9267
BLCA	TCGA-FD-A3B5-01	Cancer	Stage IV	MALE	59.03	64.09	67.02	63.38	8.6	26.12	26.64	41.08	52.75	41.49	32.78
BLCA	TCGA-FD-A3B6-01	Cancer	Stage II	MALE	22.27	41.9	17.67	27.28	40.58	22.69	36.47	53.76	55.86	37.4	41.1267
BLCA	TCGA-FD-A3B7-01	Cancer	Stage III	MALE	40.96	40.12	48.66	43.2467	13.21	17.63	25.11	37.15	40.83	39.62	28.925
BLCA	TCGA-FD-A3B8-01	Cancer	Stage II	MALE	16.68	21.78	18.73	19.0633	2.38	9.45	7.78	28.47	28.42	22.39	16.4817
BLCA	TCGA-FD-A3N5-01	Cancer	Stage II	MALE	54.88	59.13	20.22	44.7433	76.82	72.36	72.7	65.81	62.56	62.51	68.7933
BLCA	TCGA-FD-A3N6-01	Cancer	Stage II	FEMALE	59.78	71.77	46.53	59.36	2.56	13.08	37.02	48.74	63.27	69.05	38.9533
BLCA	TCGA-FD-A3NA-01	Cancer	Stage II	MALE	49.65	52.09	32.76	44.8333	34.42	23.56	51.59	58.93	55.61	40.57	44.1133
BLCA	TCGA-FD-A3SJ-01	Cancer	Stage IV	MALE	41.76	44.38	19.85	35.33	51	49.68	56.49	59.68	56.06	52.51	54.2367
BLCA	TCGA-FD-A3SL-01	Cancer	Stage IV	MALE	45.11	42	38.35	41.82	66.37	59.26	61.62	58.57	57.12	54.55	59.5817
BLCA	TCGA-FD-A3SM-01	Cancer	Stage IV	MALE	42.71	55.69	35.73	44.71	2.72	9.52	15.83	64.27	29.38	16.53	23.0417
BLCA	TCGA-FD-A3SN-01	Cancer	Stage III	MALE	55.02	58.98	49.36	54.4533	67.57	55.38	57.61	62.89	54.9	57.44	59.2983
BLCA	TCGA-FD-A3SO-01	Cancer	Stage IV	MALE	52.63	52.66	44.82	50.0367	65.92	57.75	60.78	60.93	54.99	56.01	59.3967
BLCA	TCGA-FD-A3SP-01	Cancer	Stage III	MALE	40.25	35.11	37.12	37.4933	2.83	9.19	8.55	21.51	45.62	38.25	20.9917
BLCA	TCGA-FD-A3SQ-01	Cancer	Stage IV	MALE	50.07	55.5	52.89	52.82	38.77	45.26	43.63	55.71	52.91	51.72	48
BLCA	TCGA-FD-A3SR-01	Cancer	Stage IV	MALE	53.52	55.51	39.1	49.3767	69.19	64.87	65.1	61.78	57.52	59.96	63.07
BLCA	TCGA-FD-A3SS-01	Cancer	Stage IV	MALE	59.86	61.07	55.43	58.7867	2.47	6.49	3.36	8.39	13.86	12.63	7.86667
BLCA	TCGA-FD-A43N-01	Cancer	Stage III	MALE	61.04	61.93	37.32	53.43	49.48	44.97	61.82	59.92	63.33	61.16	56.78
BLCA	TCGA-FD-A43P-01	Cancer	Stage II	MALE	64.68	64.43	53.36	60.8233	69.16	53.53	67.86	61.35	60.43	59.04	61.895
BLCA	TCGA-FD-A43S-01	Cancer	Stage III	FEMALE	30.64	37.03	25.55	31.0733	4.45	8.95	4.69	20.43	30.16	20.88	14.9267
BLCA	TCGA-FD-A43U-01	Cancer	Stage IV	MALE	47.91	40.84	39.97	42.9067	40.78	20.11	23.53	35.94	48.23	41.84	35.0717
BLCA	TCGA-FD-A43X-01	Cancer	Stage II	MALE	87.28	88.43	55.3	77.0033	29.88	39.48	72.65	88.69	56.24	55.36	57.05
BLCA	TCGA-FD-A43Y-01	Cancer	Stage III	MALE	43.85	42.95	39.53	42.11	8.2	38.36	38.3	51.65	54.14	47.62	39.7117
BLCA	TCGA-FD-A5BR-01	Cancer	Stage II	MALE	48.81	51.84	37.34	45.9967	17.37	37.33	53.3	63.82	54.49	52.52	46.4717
BLCA	TCGA-FD-A5BS-01	Cancer	Stage III	MALE	23.46	28.4	16.99	22.95	16.74	15.34	12.23	23.36	37.26	27.32	22.0417
BLCA	TCGA-FD-A5BT-01	Cancer	Stage III	MALE	34.14	35.04	39.91	36.3633	10.99	24.03	22.62	36.72	43.86	36.04	29.0433
BLCA	TCGA-FD-A5BU-01	Cancer	Stage II	FEMALE	43.9	44.04	52.02	46.6533	9	28.45	22.2	49	47.28	46.93	33.81
BLCA	TCGA-FD-A5BV-01	Cancer	Stage III	FEMALE	46.43	59.94	34.28	46.8833	3.01	6.4	4.39	8.54	6.07	6.64	5.84167
BLCA	TCGA-FD-A5BX-01	Cancer	Stage IV	MALE	30.09	46.22	48.16	41.49	3.94	44.45	47.21	50.52	57.04	58.79	43.6583
BLCA	TCGA-FD-A5BY-01	Cancer	Stage III	FEMALE	60.49	59.97	72.88	64.4467	70.55	65.78	66.36	67.35	57.23	58.17	64.24
BLCA	TCGA-FD-A5BZ-01	Cancer	Stage IV	FEMALE	46.25	45.3	44.52	45.3567	23.13	32.53	48.65	57.99	48.99	43.63	42.4867
BLCA	TCGA-FD-A5C0-01	Cancer	Stage IV	MALE	54.06	57.4	65.4	58.9533	19.26	47.16	50.64	62.83	52.08	50.63	47.1
BLCA	TCGA-FD-A5C1-01	Cancer	Stage III	FEMALE	41.44	41.07	42.34	41.6167	28.87	30.31	30.77	41.17	53.86	47.26	38.7067
BLCA	TCGA-FD-A62N-01	Cancer	Stage III	MALE	41.95	39.49	40.64	40.6933	2.18	8.93	2.45	14.71	17.96	20.02	11.0417
BLCA	TCGA-FD-A62O-01	Cancer	Stage IV	MALE	79	81.52	62.93	74.4833	77.08	87.58	82.34	82.86	71.06	65.28	77.7
BLCA	TCGA-FD-A62P-01	Cancer	Stage II	MALE	45.75	41.77	38.22	41.9133	22.21	47.09	27.06	37.01	45.18	43.08	36.9383
BLCA	TCGA-FD-A62S-01	Cancer	Stage III	FEMALE	30.43	43.95	38.16	37.5133	52.19	56.24	37.09	44.37	50.94	49.28	48.3517
BLCA	TCGA-FD-A6TA-01	Cancer	Stage IV	MALE	54.67	53.75	45.17	51.1967	33.98	43.3	16.28	46.08	52.96	33.05	37.6083
BLCA	TCGA-FD-A6TB-01	Cancer	Stage III	MALE	38.27	39.37	35.11	37.5833	28.26	26.32	25.38	33.15	41.15	33.74	31.3333
BLCA	TCGA-FD-A6TC-01	Cancer	Stage III	FEMALE	53.06	55.82	35.66	48.18	32.08	35.2	51.34	54.04	56.1	49.24	46.3333
BLCA	TCGA-FD-A6TD-01	Cancer	Stage III	MALE	44.43	44.86	50.03	46.44	28.69	21.1	30.5	32.87	49	44.09	34.375
BLCA	TCGA-FD-A6TE-01	Cancer	Stage IV	MALE	71.23	80.62	72.1	74.65	57.46	57.29	74.49	75.98	69.42	70.73	67.5617
BLCA	TCGA-FD-A6TF-01	Cancer	Stage IV	FEMALE	42.62	45.57	42.29	43.4933	42.24	39.27	23.86	39.11	44.97	40.57	38.3367
BLCA	TCGA-FD-A6TG-01	Cancer	Stage IV	MALE	45.86	41.02	42.97	43.2833	14.26	17.72	17.27	41.54	49.91	53.78	32.4133
BLCA	TCGA-FD-A6TH-01	Cancer	Stage IV	MALE	67.85	70.5	69.92	69.4233	2.27	12.6	3.71	6.16	29.58	38.25	15.4283
BLCA	TCGA-FD-A6TI-01	Cancer	Stage IV	MALE	56.61	65.54	44.6	55.5833	73	72.58	64.02	65.52	60	61.56	66.1133
BLCA	TCGA-FD-A6TK-01	Cancer	Stage III	MALE	31.47	36.62	28.76	32.2833	2.75	9.72	10.87	30.16	43.99	37.52	22.5017
BLCA	TCGA-FJ-A3Z7-01	Cancer	Stage IV	MALE	66.1	67.76	39.63	57.83	2.39	34.2	52.03	60.46	54.57	54.78	43.0717
BLCA	TCGA-FJ-A3Z9-01	Cancer	Stage I	MALE	66.9	69.98	59.86	65.58	74.11	71.55	80.69	79.87	55.8	76.64	73.11
BLCA	TCGA-FJ-A3ZE-01	Cancer	Stage IV	MALE	86.27	90.91	32.53	69.9033	95.78	94.41	96.2	92.43	82.86	86.48	91.36
BLCA	TCGA-FJ-A3ZF-01	Cancer	Stage III	MALE	65.16	59.01	31.82	51.9967	52.53	51.08	93.53	89.99	69.53	74.76	71.9033
BLCA	TCGA-FJ-A871-01	Cancer	Stage III	MALE	59.87	58.71	77.7	65.4267	63.72	67.11	71.75	67	63.18	68.48	66.8733
BLCA	TCGA-FT-A3EE-01	Cancer	Stage III	FEMALE	55.14	62.37	56.81	58.1067	16.64	25.13	28.22	31.17	41.41	35.66	29.705
BLCA	TCGA-FT-A61P-01	Cancer	Stage IV	MALE	42.18	44.15	36.02	40.7833	53.8	47.9	51.8	50.86	54.62	54.97	52.325
BLCA	TCGA-G2-A2EC-01	Cancer	Stage II	FEMALE	49.88	48.3	57.16	51.78	7.8	40.26	37.06	53.38	51.96	55.27	40.955
BLCA	TCGA-G2-A2EF-01	Cancer	Stage II	MALE	53.19	58.94	37.97	50.0333	3.3	10.24	14.71	32.15	43.88	38.66	23.8233
BLCA	TCGA-G2-A2EJ-01	Cancer	Stage II	FEMALE	44.56	48.84	11.85	35.0833	3.25	22.44	13.54	38.52	48.35	45.32	28.57
BLCA	TCGA-G2-A2EK-01	Cancer	Stage II	MALE	48.95	46.27	44.17	46.4633	2.53	18.75	34.67	43.57	43.69	39.25	30.41
BLCA	TCGA-G2-A2EL-01	Cancer	Stage II	MALE	84.76	87.57	60.77	77.7	1.97	6.81	12.61	40.62	10.75	19.88	15.44
BLCA	TCGA-G2-A2EO-01	Cancer	Stage III	MALE	47.44	48.16	48.38	47.9933	52.94	40.6	44.13	54.29	53.74	52.51	49.7017
BLCA	TCGA-G2-A2ES-01	Cancer	Stage II	MALE	47.73	51.58	52.34	50.55	44.16	48.53	34.04	54.19	53.6	50.8	47.5533
BLCA	TCGA-G2-A3IB-01	Cancer	Stage II	MALE	27.6	72.01	74.49	58.0333	2.56	9.56	5.93	20.56	63.22	34.09	22.6533
BLCA	TCGA-G2-A3IE-01	Cancer	Stage II	MALE	58.71	64.78	51.81	58.4333	40.12	30.81	32.31	56.29	55.3	52.37	44.5333
BLCA	TCGA-G2-A3VY-01	Cancer	Stage II	MALE	77.18	87.1	40.58	68.2867	80.56	91.82	94.48	89.11	72.3	67.2	82.5783
BLCA	TCGA-G2-AA3B-01	Cancer	Stage II	FEMALE	48.48	60.68	23.22	44.1267	8.13	47.27	58.57	65.72	58.64	60.46	49.7983
BLCA	TCGA-G2-AA3C-01	Cancer	Stage IV	MALE	46.09	47.92	11.12	35.0433	2.49	6.18	9.5	45.08	53.28	37.92	25.7417
BLCA	TCGA-G2-AA3D-01	Cancer	Stage IV	MALE	48.52	52.7	47.06	49.4267	13.51	30.22	38.34	56.74	38.13	47.74	37.4467
BLCA	TCGA-G2-AA3F-01	Cancer	Stage IV	MALE	66.89	71.7	51.96	63.5167	76.17	57.6	71.6	71.2	64.68	64.9	67.6917
BLCA	TCGA-GC-A3BM-01	Cancer	Stage II	MALE	77.19	82.59	72.68	77.4867	77.5	52.51	94.06	90.9	75.73	75.51	77.7017
BLCA	TCGA-GC-A3BM-11	Normal	Stage II	MALE	26.44	35.01	18.2	26.55	9.8	13.48	6.92	25.43	33.03	22.03	18.4483
BLCA	TCGA-GC-A3I6-01	Cancer	Stage III	MALE	57.02	61.06	74.24	64.1067	57.85	44.06	48.47	55.86	56.82	68.44	55.25
BLCA	TCGA-GC-A3OO-01	Cancer	Stage II	MALE	44.88	47.81	37.7	43.4633	26.73	25.05	20.62	32.35	43.18	37.21	30.8567
BLCA	TCGA-GC-A3RB-01	Cancer	Stage III	MALE	71.72	73.09	43.82	62.8767	2.69	15.66	63	79.16	55.5	69.64	47.6083
BLCA	TCGA-GC-A3RC-01	Cancer	Stage II	MALE	51.36	67.6	72.42	63.7933	43.73	47.24	41.58	48.09	59.75	57.63	49.67
BLCA	TCGA-GC-A3RD-01	Cancer	Stage III	FEMALE	65.11	65.84	40.06	57.0033	2.82	10.14	39.7	50.09	54.11	51.42	34.7133
BLCA	TCGA-GC-A3WC-01	Cancer	Stage III	FEMALE	29.79	39.8	16.47	28.6867	2.94	10.74	13.15	36.29	32.57	18.65	19.0567
BLCA	TCGA-GC-A3WC-11	Normal	Stage III	FEMALE	20.13	23.52	16.26	19.97	2.73	9.04	4.84	22.07	22.88	19.17	13.455
BLCA	TCGA-GC-A3YS-01	Cancer	Stage IV	MALE	55.44	54.01	27.93	45.7933	68.8	66.38	56.82	62.7	62.92	58.58	62.7
BLCA	TCGA-GC-A4ZW-01	Cancer	Stage III	MALE	79.4	84.02	81.88	81.7667	84.4	71.08	91.07	86.03	71.28	75.61	79.9117
BLCA	TCGA-GC-A6I1-01	Cancer	Stage II	FEMALE	47.11	46.19	51.78	48.36	45	45	34.06	44.11	56.89	42.97	44.6717
BLCA	TCGA-GC-A6I3-01	Cancer	Stage IV	FEMALE	49.9	50.91	35.82	45.5433	40.24	38.72	29.62	46.31	50.39	45.14	41.7367
BLCA	TCGA-GC-A6I3-11	Normal	Stage IV	FEMALE	29.68	28.52	30.21	29.47	12.6	15.37	7.39	28.28	38.13	28.13	21.65
BLCA	TCGA-GD-A2C5-01	Cancer	Stage IV	FEMALE	55.68	54.15	41.99	50.6067	27.96	25.4	48.24	63.13	51.11	52.02	44.6433
BLCA	TCGA-GD-A2C5-11	Normal	Stage IV	FEMALE	34.82	38.29	33.98	35.6967	3.32	19.04	8.43	35.23	41.26	29.47	22.7917
BLCA	TCGA-GD-A3OP-01	Cancer	Stage IV	FEMALE	49.86	52.6	44.85	49.1033	34.79	38.12	33.79	39.53	47.28	33.81	37.8867
BLCA	TCGA-GD-A3OP-11	Normal	Stage IV	FEMALE	18.21	25.14	14.18	19.1767	2.81	16.18	7.31	28.72	22.51	20.92	16.4083
BLCA	TCGA-GD-A3OQ-01	Cancer	Stage IV	MALE	62.88	70.19	66.46	66.51	62.69	68.46	74.24	70.86	65.27	68.39	68.3183
BLCA	TCGA-GD-A3OQ-11	Normal	Stage IV	MALE	19.77	31.64	18.84	23.4167	2.69	7.13	4.19	19.75	22.01	13.35	11.52
BLCA	TCGA-GD-A3OS-01	Cancer	Stage II	FEMALE	60.28	66.26	58.34	61.6267	6.7	8.98	15.32	38.17	46.44	63.02	29.7717
BLCA	TCGA-GD-A6C6-01	Cancer	Stage III	MALE	75.24	73.25	57.26	68.5833	4.37	46.09	87.25	87.45	76.52	55	59.4467
BLCA	TCGA-GD-A76B-01	Cancer	Stage II	FEMALE	53.39	54.53	44.32	50.7467	22.78	22.9	22.93	39.5	50.37	46.79	34.2117
BLCA	TCGA-GU-A42P-01	Cancer	Stage IV	MALE	76.87	77.73	49.32	67.9733	26.35	24.77	83.55	86.16	63.47	62.65	57.825
BLCA	TCGA-GU-A42Q-01	Cancer	Stage III	MALE	53.2	51.67	16.75	40.54	5.51	6.53	23.01	34.39	57.7	47.36	29.0833
BLCA	TCGA-GU-A42R-01	Cancer	Stage IV	MALE	58.35	59.35	71.46	63.0533	79.49	78.45	73.65	70.04	64.32	69.06	72.5017
BLCA	TCGA-GU-A762-01	Cancer	Stage IV	MALE	48.03	46.79	37.6	44.14	3.52	12.84	13.23	23.37	46.81	42.6	23.7283
BLCA	TCGA-GU-A763-01	Cancer	Stage III	MALE	82.73	80.81	57.31	73.6167	12.99	13.73	11.56	66.57	48.8	54.15	34.6333
BLCA	TCGA-GU-A764-01	Cancer	Stage II	MALE	32.46	31.18	26.18	29.94	22.5	26.49	18.12	32.79	37.49	36.36	28.9583
BLCA	TCGA-GU-A766-01	Cancer	Stage II	MALE	42.64	45.65	52.94	47.0767	34.01	36.61	17.26	32.4	46.49	51	36.295
BLCA	TCGA-GU-A767-01	Cancer	Stage IV	MALE	41.85	41.04	50.02	44.3033	23.19	55.14	29.42	52.71	51.07	54.18	44.285
BLCA	TCGA-GU-AATO-01	Cancer	Stage IV	MALE	50.99	50.75	60.72	54.1533	22.88	54.8	50.77	49.69	52.03	49.02	46.5317
BLCA	TCGA-GU-AATP-01	Cancer	Stage IV	MALE	56.61	60.09	60.15	58.95	45.45	25.86	49.46	49.78	55.19	56.79	47.0883
BLCA	TCGA-GU-AATQ-01	Cancer	Stage III	MALE	56.3	61.36	10.72	42.7933	43.15	12.91	46.91	55.94	49.26	41.62	41.6317
BLCA	TCGA-GV-A3JV-01	Cancer	Stage IV	MALE	64.62	70.1	75.84	70.1867	78.45	63.11	73.35	72.71	64.64	67.66	69.9867
BLCA	TCGA-GV-A3JW-01	Cancer	Stage II	MALE	70.84	73.86	54.09	66.2633	52.84	45.97	41.44	42.75	46.48	44.79	45.7117
BLCA	TCGA-GV-A3JX-01	Cancer	Stage III	MALE	71.89	80.33	81.13	77.7833	87.9	88.28	84.36	80.95	68.87	73.27	80.605
BLCA	TCGA-GV-A3JZ-01	Cancer	Stage IV	MALE	53.99	69.18	25.32	49.4967	37.76	12.88	49.41	70.78	65.95	58.26	49.1733
BLCA	TCGA-GV-A3QF-01	Cancer	Stage IV	MALE	51.06	51.62	15.76	39.48	70.2	66.8	65.4	71.35	60.18	56.07	65
BLCA	TCGA-GV-A3QG-01	Cancer	Stage IV	MALE	48.12	43.49	47.29	46.3	2.88	18.85	27.64	43.04	49.59	45.58	31.2633
BLCA	TCGA-GV-A3QH-01	Cancer	Stage II	MALE	59.72	66.46	54.33	60.17	3.21	7.49	13.5	54.29	54.06	57.67	31.7033
BLCA	TCGA-GV-A3QI-01	Cancer	Stage III	MALE	84.65	90.44	62.15	79.08	95.03	62.68	95.86	90.69	71	83.5	83.1267
BLCA	TCGA-GV-A3QK-01	Cancer	Stage IV	FEMALE	65.34	68.03	43.93	59.1	52.75	50.88	38.88	49.27	65.88	66.91	54.095
BLCA	TCGA-GV-A40E-01	Cancer	Stage II	MALE	50.27	56.19	36.1	47.52	65.42	51.18	52.97	53.86	54.79	55.45	55.6117
BLCA	TCGA-GV-A40G-01	Cancer	Stage II	MALE	78.58	82.02	58.05	72.8833	50.1	18.4	19.76	47.9	55.75	53.76	40.945
BLCA	TCGA-GV-A6ZA-01	Cancer	Stage II	MALE	64.88	73.77	38.64	59.0967	26.88	49.66	67.62	70.99	60.46	61.28	56.1483
BLCA	TCGA-H4-A2HO-01	Cancer	Stage III	MALE	53.88	57.13	52.32	54.4433	40.89	31.6	31.69	43.6	46.19	42.46	39.405
BLCA	TCGA-H4-A2HQ-01	Cancer	Stage IV	FEMALE	73.17	77.85	40.36	63.7933	3.36	44.46	76.26	84.12	71.68	75.94	59.3033
BLCA	TCGA-HQ-A2OE-01	Cancer	NoRecord	MALE	72.19	83.37	51.65	69.07	59.35	55.11	71.47	83.4	68.38	68.86	67.7617
BLCA	TCGA-HQ-A2OF-01	Cancer	Stage III	FEMALE	80.12	84.96	88.36	84.48	96.22	93.18	95.17	92.52	76.9	84.34	89.7217
BLCA	TCGA-HQ-A5ND-01	Cancer	Stage IV	MALE	52.25	58.66	44.04	51.65	67.57	68.94	61.26	67.25	58.65	56.17	63.3067
BLCA	TCGA-HQ-A5NE-01	Cancer	Stage III	MALE	25.2	46.53	21.61	31.1133	32.48	27.11	26.09	43.12	43.55	45.03	36.23
BLCA	TCGA-K4-A3WS-01	Cancer	Stage III	MALE	50.72	47.37	40.22	46.1033	51.31	49.04	42.83	46.67	51.78	47.45	48.18
BLCA	TCGA-K4-A3WU-01	Cancer	Stage III	MALE	47.24	46.65	27.97	40.62	9.25	23.03	30.22	42.24	47.33	39.02	31.8483
BLCA	TCGA-K4-A3WV-01	Cancer	Stage II	FEMALE	68.74	69.16	68.76	68.8867	2.16	8.07	2.91	19.63	22.31	12.09	11.195
BLCA	TCGA-K4-A3WV-11	Normal	Stage II	FEMALE	23.98	25.98	11.39	20.45	2.89	6.93	5.39	24.84	21.21	17.63	13.1483
BLCA	TCGA-K4-A4AB-01	Cancer	Stage III	MALE	21.94	51.07	41.31	38.1067	3.62	31.71	57.23	58.9	51.25	40.66	40.5617
BLCA	TCGA-K4-A4AC-01	Cancer	Stage II	MALE	39.3	41.76	34.41	38.49	41.52	37.92	40.78	46.52	47.55	40.08	42.395
BLCA	TCGA-K4-A54R-01	Cancer	Stage II	MALE	53.72	55.06	40.03	49.6033	49.29	53.48	45.58	54.39	49.74	45.41	49.6483
BLCA	TCGA-K4-A54R-11	Normal	Stage II	MALE	16.18	30.29	12.44	19.6367	2.53	7.13	3.43	24.73	18.53	11.32	11.2783
BLCA	TCGA-K4-A5RH-01	Cancer	Stage III	MALE	53.46	56.54	53.52	54.5067	63.7	60.47	51.13	55.71	55.44	56.57	57.17
BLCA	TCGA-K4-A5RI-01	Cancer	Stage III	FEMALE	51.27	54.58	25.45	43.7667	75.85	66.5	72.21	69.05	61.86	62.65	68.02
BLCA	TCGA-K4-A5RI-11	Normal	Stage III	FEMALE	28.02	34.67	17.47	26.72	11.66	8.65	6.12	21.28	33.63	29.92	18.5433
BLCA	TCGA-K4-A5RJ-01	Cancer	Stage II	MALE	49.6	53.37	49.17	50.7133	16.19	11.24	22.29	26.3	40.3	29.23	24.2583
BLCA	TCGA-K4-A6FZ-01	Cancer	Stage III	FEMALE	45.05	49.49	44.28	46.2733	47.84	49.56	34.43	48.65	49.45	40.27	45.0333
BLCA	TCGA-K4-A6MB-01	Cancer	Stage IV	MALE	65.95	71.74	28.55	55.4133	1.94	11.39	23.69	41.68	45.08	36.31	26.6817
BLCA	TCGA-K4-A83P-01	Cancer	Stage IV	MALE	34.54	36.88	31.98	34.4667	16.28	18.54	6.61	35.81	31.99	28.85	23.0133
BLCA	TCGA-K4-AAQO-01	Cancer	NoRecord	NoRecord	46.35	43.53	19.82	36.5667	11.65	38.03	33.64	48.15	50.83	51.77	39.0117
BLCA	TCGA-KQ-A41N-01	Cancer	NoRecord	NoRecord	52.61	35.76	31.35	39.9067	3.45	15.17	54.42	59.79	39.48	17.83	31.69
BLCA	TCGA-KQ-A41O-01	Cancer	NoRecord	NoRecord	86.72	91.84	73.7	84.0867	5.73	21.07	89.69	92.57	61.76	61.39	55.3683
BLCA	TCGA-KQ-A41P-01	Cancer	NoRecord	NoRecord	54.61	62.85	19.99	45.8167	3.51	10.12	8.35	15.32	60.61	51.96	24.9783
BLCA	TCGA-KQ-A41Q-01	Cancer	NoRecord	NoRecord	54.6	53.84	39.44	49.2933	11.92	9.37	44.69	59.78	52.12	50.06	37.99
BLCA	TCGA-KQ-A41R-01	Cancer	NoRecord	NoRecord	69.16	71.82	58.45	66.4767	63.1	76.18	82.63	83.12	70.15	72.31	74.5817
BLCA	TCGA-KQ-A41S-01	Cancer	NoRecord	NoRecord	55.06	53.63	51.16	53.2833	61.12	45.37	52.58	58.54	54.74	55.19	54.59
BLCA	TCGA-LC-A66R-01	Cancer	Stage IV	MALE	47.5	44.68	24.19	38.79	54.21	59.51	53	57.95	58.28	48.03	55.1633
BLCA	TCGA-LT-A5Z6-01	Cancer	Stage II	MALE	69.94	68.25	63.94	67.3767	70.62	69.44	79.29	74.29	63.03	67.83	70.75
BLCA	TCGA-LT-A8JT-01	Cancer	Stage II	FEMALE	61.55	69.3	69.02	66.6233	44.06	41.7	72.99	82.2	65.45	67.88	62.38
BLCA	TCGA-MV-A51V-01	Cancer	Stage III	MALE	67.62	74.57	34.14	58.7767	82.43	76.73	87.83	82.66	69.13	70.98	78.2933
BLCA	TCGA-PQ-A6FI-01	Cancer	Stage II	MALE	61.84	68.11	44.75	58.2333	48.29	86.28	79.51	76.06	68.23	58.17	69.4233
BLCA	TCGA-PQ-A6FN-01	Cancer	Stage III	FEMALE	45.31	45.56	49.04	46.6367	35.49	33.56	24.64	36.33	48.24	39.51	36.295
BLCA	TCGA-R3-A69X-01	Cancer	Stage III	MALE	44	45.6	43.29	44.2967	2.34	8.88	28.92	42.13	33.56	23.54	23.2283
BLCA	TCGA-S5-A6DX-01	Cancer	Stage IV	MALE	53.39	55.36	50.92	53.2233	68.95	56.34	49.5	54.17	57.39	54.85	56.8667
BLCA	TCGA-S5-AA26-01	Cancer	Stage III	MALE	79.3	71.94	26.92	59.3867	46.41	41.29	42.53	47.58	54.55	50.81	47.195
BLCA	TCGA-SY-A9G0-01	Cancer	Stage IV	MALE	39.46	35.59	36.89	37.3133	30.3	25.33	14.25	37.3	46.5	38.17	31.975
BLCA	TCGA-SY-A9G5-01	Cancer	Stage III	MALE	22.08	36.67	29.43	29.3933	38.9	55.19	43.03	48.11	53.08	46.06	47.395
BLCA	TCGA-UY-A78K-01	Cancer	Stage IV	MALE	48.61	50.11	21.42	40.0467	3.87	12	7.37	30.66	43.84	43	23.4567
BLCA	TCGA-UY-A78L-01	Cancer	Stage IV	MALE	44.33	50.57	37.18	44.0267	57.71	48.41	48.23	56.37	54.33	49.47	52.42
BLCA	TCGA-UY-A78M-01	Cancer	Stage IV	FEMALE	49.09	48.51	47.98	48.5267	4.83	36.1	53.95	63.38	60.53	62.42	46.8683
BLCA	TCGA-UY-A78N-01	Cancer	Stage IV	MALE	63.83	62.45	59.89	62.0567	81.52	67.28	74.03	74.49	65.28	65.54	71.3567
BLCA	TCGA-UY-A78O-01	Cancer	Stage II	FEMALE	67.07	68.77	70.22	68.6867	64.92	52.17	71.44	70.64	65.24	66.6	65.1683
BLCA	TCGA-UY-A78P-01	Cancer	Stage II	FEMALE	18.24	30.18	29.27	25.8967	20.5	19.78	10.76	19.08	35.84	29.68	22.6067
BLCA	TCGA-UY-A8OB-01	Cancer	Stage IV	MALE	52.28	59.84	17.79	43.3033	72.7	76.97	70.42	81.73	66.95	73.97	73.79
BLCA	TCGA-UY-A8OC-01	Cancer	Stage IV	MALE	42.61	53.68	47.41	47.9	58.5	59.24	38.15	59.59	59.34	58.85	55.6117
BLCA	TCGA-UY-A8OD-01	Cancer	Stage II	FEMALE	40.45	41.91	29.01	37.1233	40.79	35.87	22.8	39.52	41.34	41.41	36.955
BLCA	TCGA-UY-A9PA-01	Cancer	Stage III	MALE	30.53	40.86	17.8	29.73	18.23	23.65	9.17	30.04	37.78	30.91	24.9633
BLCA	TCGA-UY-A9PB-01	Cancer	Stage III	MALE	49.69	48.9	46.85	48.48	17.84	25.24	16.16	39.98	50.61	42.51	32.0567
BLCA	TCGA-UY-A9PD-01	Cancer	Stage III	MALE	54.41	49.59	40.29	48.0967	2.66	25.72	30.96	58.82	56.2	46.43	36.7983
BLCA	TCGA-UY-A9PE-01	Cancer	Stage IV	MALE	54.45	53.72	45.08	51.0833	18.97	31.19	48.26	57.57	56.11	53.09	44.1983
BLCA	TCGA-UY-A9PF-01	Cancer	Stage IV	MALE	47.8	46.24	19.43	37.8233	1.99	7.26	32.93	62.97	32.74	15.79	25.6133
BLCA	TCGA-UY-A9PH-01	Cancer	NoRecord	NoRecord	51.23	56.35	41.37	49.65	2.42	6.98	35.16	60.82	55.13	43.51	34.0033
BLCA	TCGA-XF-A8HB-01	Cancer	Stage II	FEMALE	78.19	80.23	75.25	77.89	89.27	57.83	92.44	91.19	77.58	83.03	81.89
BLCA	TCGA-XF-A8HC-01	Cancer	Stage IV	MALE	85.64	85.39	84.33	85.12	92.25	91.92	91.77	91.24	73.27	77.68	86.355
BLCA	TCGA-XF-A8HD-01	Cancer	Stage III	MALE	35.61	38.76	50.31	41.56	17.78	22.64	15.13	22.11	39.74	38.04	25.9067
BLCA	TCGA-XF-A8HE-01	Cancer	Stage III	MALE	39.21	40.34	46.26	41.9367	3.87	7.4	3.9	22.4	19.05	14.71	11.8883
BLCA	TCGA-XF-A8HF-01	Cancer	Stage III	MALE	54.38	44.45	22.11	40.3133	66.83	68.91	60.12	66.05	59.73	61.8	63.9067
BLCA	TCGA-XF-A8HG-01	Cancer	Stage III	MALE	68.67	70.67	58.11	65.8167	73.1	54.41	79.07	88.01	63.87	71.05	71.585
BLCA	TCGA-XF-A8HH-01	Cancer	Stage IV	FEMALE	49.1	48.94	36.68	44.9067	5.26	25.08	46.47	48.84	53.45	42.2	36.8833
BLCA	TCGA-XF-A8HI-01	Cancer	Stage IV	FEMALE	62.91	69.41	60.65	64.3233	4.01	29.07	86.33	85.67	55.07	30.66	48.4683
BLCA	TCGA-XF-A9SG-01	Cancer	Stage II	MALE	49.3	51.47	28.93	43.2333	2.11	23.35	12.67	53.51	54.38	45.75	31.9617
BLCA	TCGA-XF-A9SH-01	Cancer	Stage II	FEMALE	53.37	60.38	42.6	52.1167	58.46	17.77	67.91	63.64	61.57	60.77	55.02
BLCA	TCGA-XF-A9SI-01	Cancer	Stage II	FEMALE	35.91	36.85	34.27	35.6767	19.51	15.42	13.63	22.15	35.91	30.11	22.7883
BLCA	TCGA-XF-A9SJ-01	Cancer	NoRecord	NoRecord	51.68	49.27	47.84	49.5967	40.1	32.46	22.55	38.2	54.53	53.85	40.2817
BLCA	TCGA-XF-A9SK-01	Cancer	NoRecord	NoRecord	47.94	49.5	49.12	48.8533	26.4	51.06	27.34	44.41	50.77	45.1	40.8467
BLCA	TCGA-XF-A9SL-01	Cancer	NoRecord	NoRecord	27.96	29.61	25.23	27.6	14.45	13.7	7.72	18.63	29.5	22.92	17.82
BLCA	TCGA-XF-A9SM-01	Cancer	NoRecord	NoRecord	36.43	32.61	29.17	32.7367	2.4	6.39	3.69	19.7	24.27	20.36	12.8017
BLCA	TCGA-XF-A9SP-01	Cancer	NoRecord	NoRecord	20.63	32.27	12.26	21.72	6.08	14.14	34.78	48.6	45.23	20.12	28.1583
BLCA	TCGA-XF-A9ST-01	Cancer	NoRecord	NoRecord	78.76	82.32	85.55	82.21	89.13	84.65	83.57	81.14	73.96	80.45	82.15
BLCA	TCGA-XF-A9SU-01	Cancer	NoRecord	NoRecord	49.4	52.05	40.18	47.21	22.77	27.85	23.61	38.9	44.22	43.17	33.42
BLCA	TCGA-XF-A9SV-01	Cancer	NoRecord	NoRecord	62.81	64.46	66.02	64.43	16.92	38.72	53.3	65.96	51.5	41.29	44.615
BLCA	TCGA-XF-A9SW-01	Cancer	Stage IV	MALE	37.41	32.07	44.04	37.84	20.65	24.23	13.36	32.5	45.44	36.15	28.7217
BLCA	TCGA-XF-A9SX-01	Cancer	Stage IV	FEMALE	47.51	46.76	46.47	46.9133	38.71	26.25	29.29	33.08	50.02	45.96	37.2183
BLCA	TCGA-XF-A9SY-01	Cancer	Stage IV	FEMALE	28.43	29.7	29.02	29.05	2.24	3.98	3.61	4.52	21.75	19.55	9.275
BLCA	TCGA-XF-A9SZ-01	Cancer	Stage IV	MALE	42.87	40.67	48.36	43.9667	21.56	32.94	30.95	33.59	41.83	35.67	32.7567
BLCA	TCGA-XF-A9T0-01	Cancer	Stage III	MALE	59.04	66.15	28.99	51.3933	4.47	5.47	21.57	31.48	47.28	42.21	25.4133
BLCA	TCGA-XF-A9T2-01	Cancer	Stage III	MALE	42.03	29.68	49.04	40.25	14.28	55.5	68.84	79.44	68.88	81.48	61.4033
BLCA	TCGA-XF-A9T3-01	Cancer	Stage IV	FEMALE	46.04	36.7	26.89	36.5433	50.26	43.09	33.48	42.08	49.24	41.56	43.285
BLCA	TCGA-XF-A9T4-01	Cancer	Stage IV	MALE	59.68	64.08	60.35	61.37	69.21	62.3	70	70.04	61.92	62.96	66.0717
BLCA	TCGA-XF-A9T5-01	Cancer	Stage IV	FEMALE	47.77	49.1	54.41	50.4267	1.87	35.62	22.11	42.12	53.88	53.09	34.7817
BLCA	TCGA-XF-A9T6-01	Cancer	Stage III	FEMALE	62	63.73	17.66	47.7967	68.76	81.33	72.38	82.34	64.59	74.43	73.9717
BLCA	TCGA-XF-A9T8-01	Cancer	Stage III	MALE	43.95	43.67	31.13	39.5833	34.77	34.82	40.85	44.09	47.41	43.41	40.8917
BLCA	TCGA-XF-AAME-01	Cancer	Stage II	FEMALE	18.08	22.6	21.75	20.81	5.41	9.88	6.62	14.31	29.74	24.36	15.0533
BLCA	TCGA-XF-AAMF-01	Cancer	Stage IV	MALE	54.41	55.2	33.41	47.6733	43.78	52.91	49.74	59.72	59.26	62.41	54.6367
BLCA	TCGA-XF-AAMG-01	Cancer	NoRecord	NoRecord	53.39	60.43	57.82	57.2133	2.28	8.54	82.59	83.47	68.31	74.27	53.2433
BLCA	TCGA-XF-AAMH-01	Cancer	Stage IV	MALE	70.64	71.94	72.48	71.6867	69.93	83.23	76.1	88.09	74.28	75.12	77.7917
BLCA	TCGA-XF-AAMJ-01	Cancer	Stage III	MALE	40.05	34.86	11.44	28.7833	2.38	8.91	5.39	33.51	42.77	41.02	22.33
BLCA	TCGA-XF-AAML-01	Cancer	Stage II	MALE	62.34	59.29	63.45	61.6933	74.86	65.28	61.02	69.64	58.57	57.77	64.5233
BLCA	TCGA-XF-AAMQ-01	Cancer	Stage II	FEMALE	62.1	65.7	56.08	61.2933	10.58	35.45	15.21	50.21	46.98	54.84	35.545
BLCA	TCGA-XF-AAMR-01	Cancer	Stage III	MALE	39.21	32.9	45.75	39.2867	28.26	22.87	8.02	25.4	42	30.18	26.1217
BLCA	TCGA-XF-AAMT-01	Cancer	Stage IV	FEMALE	34.71	21.63	13.75	23.3633	2.5	4.12	3.23	8.67	9.09	8.25	5.97667
BLCA	TCGA-XF-AAMW-01	Cancer	Stage IV	FEMALE	50.55	28.07	14.46	31.0267	17.68	48.51	43.3	62.95	61.05	57.15	48.44
BLCA	TCGA-XF-AAMX-01	Cancer	Stage III	FEMALE	33.32	53.4	11.13	32.6167	50.14	63.73	80.59	85.9	73.59	72.05	71
BLCA	TCGA-XF-AAMY-01	Cancer	Stage III	MALE	58.61	58.35	55.78	57.58	47.9	69.03	55.2	73.81	58.66	63.32	61.32
BLCA	TCGA-XF-AAMZ-01	Cancer	Stage IV	FEMALE	50.6	49.89	56.2	52.23	39.7	54.32	26.92	47.27	52.93	56.27	46.235
BLCA	TCGA-XF-AAN0-01	Cancer	Stage IV	MALE	48.69	45.49	59.31	51.1633	36.62	47.34	36.31	60.02	53.29	58.37	48.6583
BLCA	TCGA-XF-AAN1-01	Cancer	Stage III	FEMALE	75.18	80.2	78.85	78.0767	75.96	53.44	87.99	85.12	70.66	73.37	74.4233
BLCA	TCGA-XF-AAN2-01	Cancer	Stage II	MALE	54.33	55.73	67.96	59.34	36.55	42.5	29.71	44.29	47.12	41.73	40.3167
BLCA	TCGA-XF-AAN3-01	Cancer	Stage IV	MALE	47.37	49.36	45.9	47.5433	45.69	54.29	42.82	55.1	53.07	55.99	51.16
BLCA	TCGA-XF-AAN4-01	Cancer	Stage III	FEMALE	20.98	15.26	25.84	20.6933	3.79	9.48	4.45	16.88	24.51	31.22	15.055
BLCA	TCGA-XF-AAN5-01	Cancer	Stage III	FEMALE	47.43	46.77	54.78	49.66	15.1	13.07	9.81	25.43	52.95	50.62	27.83
BLCA	TCGA-XF-AAN7-01	Cancer	Stage IV	MALE	33.03	45.34	12.11	30.16	63.62	31.64	37.92	84.02	72.17	79.78	61.525
BLCA	TCGA-XF-AAN8-01	Cancer	Stage III	FEMALE	3.13	12.87	9.01	8.33667	2.24	5.42	3.57	11.55	14.73	8.94	7.74167
BLCA	TCGA-YC-A89H-01	Cancer	Stage II	FEMALE	39.87	49.54	60.82	50.0767	3	10.58	15.95	57.09	50.05	31.01	27.9467
BLCA	TCGA-YC-A8S6-01	Cancer	Stage II	MALE	36.48	35.49	34.92	35.63	28.73	26.07	21.05	34.32	40.37	28.52	29.8433
BLCA	TCGA-YC-A9TC-01	Cancer	Stage IV	MALE	59.96	62.02	45.96	55.98	2.49	5.31	10.94	9.14	44.88	41.02	18.9633
BLCA	TCGA-YF-AA3L-01	Cancer	Stage II	FEMALE	75.5	83.2	48.86	69.1867	93.21	92.52	87.79	89.01	69.52	78.56	85.1017
BLCA	TCGA-YF-AA3M-01	Cancer	Stage II	MALE	62.1	65.85	73.66	67.2033	81.74	65.93	71.01	75.38	64.73	68.49	71.2133
BLCA	TCGA-ZF-A9R0-01	Cancer	Stage III	MALE	56.58	58.87	49.24	54.8967	54.3	36.76	47.71	57.47	50.6	54.89	50.2883
BLCA	TCGA-ZF-A9R1-01	Cancer	NoRecord	NoRecord	50.73	48.54	28.06	42.4433	47	38.56	39.79	51.69	47.8	44.65	44.915
BLCA	TCGA-ZF-A9R2-01	Cancer	NoRecord	NoRecord	66.17	61.9	54.13	60.7333	11.91	12.53	10.55	20.07	29.7	26.39	18.525
BLCA	TCGA-ZF-A9R3-01	Cancer	NoRecord	NoRecord	61.57	65.76	50.56	59.2967	2.92	26.54	28.87	44.48	61.82	66.9	38.5883
BLCA	TCGA-ZF-A9R4-01	Cancer	NoRecord	NoRecord	78.62	83.25	66.06	75.9767	90.07	87.47	94.05	83.6	79	78.18	85.395
BLCA	TCGA-ZF-A9R5-01	Cancer	Stage III	MALE	73.51	77.38	18.02	56.3033	70.26	51.67	91.17	83.97	78.68	85.82	76.9283
BLCA	TCGA-ZF-A9R7-01	Cancer	NoRecord	NoRecord	56.58	55.91	64.91	59.1333	60.29	66.81	51.82	54.49	52.04	51.15	56.1
BLCA	TCGA-ZF-A9R9-01	Cancer	NoRecord	NoRecord	68.83	73.4	60.39	67.54	2.55	7.58	4.42	8.67	7.11	6.12	6.075
BLCA	TCGA-ZF-A9RC-01	Cancer	Stage III	MALE	50.48	51.42	41.29	47.73	2.88	10.15	6.74	36.77	49.16	42.78	24.7467
BLCA	TCGA-ZF-A9RD-01	Cancer	NoRecord	NoRecord	46.58	45.9	57.22	49.9	2.44	9.13	3.89	12.37	38.12	35.32	16.8783
BLCA	TCGA-ZF-A9RE-01	Cancer	NoRecord	NoRecord	59.68	51.17	30.1	46.9833	5.12	15.52	39.7	66.33	50.84	40.44	36.325
BLCA	TCGA-ZF-A9RF-01	Cancer	Stage II	MALE	37.55	40.89	43.54	40.66	2.5	6.44	7.32	21.3	53.78	38.57	21.6517
BLCA	TCGA-ZF-A9RG-01	Cancer	Stage III	FEMALE	34.41	36.85	37.98	36.4133	20.77	21.37	8.67	23.09	44.82	34.3	25.5033
BLCA	TCGA-ZF-A9RL-01	Cancer	NoRecord	NoRecord	72.48	73.2	64.76	70.1467	6.82	13.25	27.39	73.51	69.46	80.01	45.0733
BLCA	TCGA-ZF-A9RM-01	Cancer	Stage II	MALE	81.79	85.34	82.47	83.2	55.75	55.02	80.14	80.72	77.11	79.79	71.4217
BLCA	TCGA-ZF-A9RN-01	Cancer	Stage III	FEMALE	63.54	71.79	51.23	62.1867	72.96	80.49	77.2	75.8	65	68.54	73.3317
BLCA	TCGA-ZF-AA4N-01	Cancer	NoRecord	NoRecord	59.29	58.46	24.95	47.5667	2.97	8.46	6.23	18.55	55.43	51.89	23.9217
BLCA	TCGA-ZF-AA4R-01	Cancer	NoRecord	NoRecord	52.13	46.22	59.68	52.6767	56.07	47.16	46.98	54.04	53.56	51.75	51.5933
BLCA	TCGA-ZF-AA4T-01	Cancer	Stage IV	MALE	56.29	53.4	41.11	50.2667	2.5	6.36	3.69	9.26	47.15	40.71	18.2783
BLCA	TCGA-ZF-AA4U-01	Cancer	NoRecord	NoRecord	74.02	75.83	39.87	63.24	1.93	9.53	49.75	87.4	59.67	56.9	44.1967
BLCA	TCGA-ZF-AA4V-01	Cancer	NoRecord	NoRecord	53.27	58.35	51.46	54.36	68.81	80.27	54.74	66.58	60.99	61.92	65.5517
BLCA	TCGA-ZF-AA4W-01	Cancer	NoRecord	NoRecord	27.95	31.4	22.41	27.2533	1.92	4.58	4.01	9.39	13.47	10.73	7.35
BLCA	TCGA-ZF-AA4X-01	Cancer	Stage II	MALE	64.57	68.41	66.81	66.5967	81.48	85.61	71.9	71.13	63.72	64.03	72.9783
BLCA	TCGA-ZF-AA51-01	Cancer	Stage II	FEMALE	56.78	63.74	56.09	58.87	35.85	45.07	37.74	45.35	55.18	46.39	44.2633
BLCA	TCGA-ZF-AA52-01	Cancer	NoRecord	NoRecord	45.77	48.04	46.57	46.7933	8.84	24	24.98	43.12	46.19	42.9	31.6717
BLCA	TCGA-ZF-AA53-01	Cancer	NoRecord	NoRecord	39.03	40.07	24.02	34.3733	22.2	26.05	23.77	35.41	39.79	31.09	29.7183
BLCA	TCGA-ZF-AA54-01	Cancer	Stage III	MALE	50.68	51.26	48.37	50.1033	4.31	27.03	20.88	30.97	45.62	36.89	27.6167
BLCA	TCGA-ZF-AA56-01	Cancer	NoRecord	NoRecord	42.44	42.11	44.89	43.1467	6.9	20.49	33.31	44.95	45.02	40.02	31.7817
BLCA	TCGA-ZF-AA58-01	Cancer	NoRecord	NoRecord	32.54	37.6	32.96	34.3667	2.59	6.15	4.33	15.31	45.68	36.63	18.4483
BLCA	TCGA-ZF-AA5H-01	Cancer	NoRecord	NoRecord	44.53	43.67	29.79	39.33	3.5	41.27	17.05	44.72	55.52	57.38	36.5733
BLCA	TCGA-ZF-AA5N-01	Cancer	NoRecord	NoRecord	57.1	56.76	46.97	53.61	59.69	56.51	56.98	70.63	63.62	65.41	62.14
BLCA	TCGA-ZF-AA5P-01	Cancer	NoRecord	NoRecord	28.93	24.75	15.18	22.9533	2.97	8.05	8.26	22.41	31.93	24.03	16.275
BRCA	TCGA-3C-AAAU-01	Cancer	Stage X	FEMALE	39.36	58.78	49.89	49.3433	12.07	39.67	15.65	49.79	55.42	14.94	31.2567
BRCA	TCGA-3C-AALI-01	Cancer	Stage IIB	FEMALE	54.97	65.38	55.26	58.5367	4.28	13.07	31.75	69.15	56.81	56.1	38.5267
BRCA	TCGA-3C-AALJ-01	Cancer	Stage IIB	FEMALE	52.82	55.05	54.51	54.1267	5.77	20.2	36.24	59.24	53.22	52.74	37.9017
BRCA	TCGA-3C-AALK-01	Cancer	Stage IA	FEMALE	44.45	43.18	55.59	47.74	4.31	30.39	22.34	43.66	43.78	39.41	30.6483
BRCA	TCGA-4H-AAAK-01	Cancer	Stage IIIA	FEMALE	43.82	50.31	32.11	42.08	3.72	42.71	11.84	53.44	40.8	36.58	31.515
BRCA	TCGA-5L-AAT0-01	Cancer	NoRecord	NoRecord	45.09	35.45	15.21	31.9167	4.05	23.07	7.92	38.07	42.11	26.28	23.5833
BRCA	TCGA-5L-AAT1-01	Cancer	NoRecord	NoRecord	34.61	44.49	38.66	39.2533	4.53	12.81	9.36	30.22	44.57	32.66	22.3583
BRCA	TCGA-5T-A9QA-01	Cancer	Stage IIA	FEMALE	66.64	68.04	69.05	67.91	75.91	80.73	69.11	80.84	60.4	58.94	70.9883
BRCA	TCGA-A1-A0SB-01	Cancer	Stage I	FEMALE	5.5	7.68	7.81	6.99667	2.21	4.52	2.88	8.2	13.9	6.2	6.31833
BRCA	TCGA-A1-A0SE-01	Cancer	Stage I	FEMALE	43.67	45.96	20.64	36.7567	3.22	34.05	41.89	55.94	49.82	34.03	36.4917
BRCA	TCGA-A1-A0SF-01	Cancer	Stage IIA	FEMALE	46.98	46.31	45.73	46.34	3.62	34.63	27.27	46.44	48.65	45.62	34.3717
BRCA	TCGA-A1-A0SG-01	Cancer	Stage IIB	FEMALE	51.14	54.28	33.33	46.25	2.22	9.96	19.07	51.64	43.53	39.7	27.6867
BRCA	TCGA-A1-A0SH-01	Cancer	Stage IIA	FEMALE	34.93	38.57	32.56	35.3533	3.18	18	22.05	36.69	39.44	32.82	25.3633
BRCA	TCGA-A1-A0SI-01	Cancer	Stage IIB	FEMALE	44.12	48.12	29.95	40.73	8.73	9.28	43.84	51.6	46.86	26.37	31.1133
BRCA	TCGA-A1-A0SJ-01	Cancer	Stage IIIA	FEMALE	55.67	56.75	52.61	55.01	2.22	14.83	10.04	32.16	46.03	45.16	25.0733
BRCA	TCGA-A1-A0SK-01	Cancer	Stage IIA	FEMALE	84.95	93.16	61.07	79.7267	2.94	50.17	7.79	5.72	7.86	6.92	13.5667
BRCA	TCGA-A1-A0SM-01	Cancer	Stage IIA	MALE	53.99	51.88	50.23	52.0333	43.22	60.36	36.26	53.06	55.17	55.1	50.5283
BRCA	TCGA-A1-A0SN-01	Cancer	Stage IIA	FEMALE	49.3	51.48	52.34	51.04	4.52	19.84	43.92	61.12	56.39	41.35	37.8567
BRCA	TCGA-A1-A0SO-01	Cancer	Stage IIB	FEMALE	74.93	78.26	76.4	76.53	93.76	83.97	89.26	86.27	77.67	81.34	85.3783
BRCA	TCGA-A1-A0SP-01	Cancer	Stage IIA	FEMALE	43.09	44.95	52.34	46.7933	55	56.45	39.73	45.66	55.54	51.45	50.6383
BRCA	TCGA-A1-A0SQ-01	Cancer	Stage IIB	FEMALE	62.21	65.52	12.1	46.61	80.18	80.65	71.1	74.34	64.77	69.05	73.3483
BRCA	TCGA-A2-A04R-01	Cancer	Stage IA	FEMALE	70.14	74.8	42.98	62.64	2.77	10.82	33.42	53.74	50.11	47.79	33.1083
BRCA	TCGA-A2-A0CK-01	Cancer	Stage IIIA	FEMALE	54.08	56.5	22.21	44.2633	39.98	33.1	25.84	37.99	53.44	46.25	39.4333
BRCA	TCGA-A2-A0CO-01	Cancer	Stage IIB	FEMALE	47.35	50.07	40.3	45.9067	43.78	38.6	48.39	54.67	51.06	41.32	46.3033
BRCA	TCGA-A2-A0CR-01	Cancer	Stage IIB	FEMALE	34.72	39.28	35.77	36.59	2.68	9.05	7.42	16.37	23.58	18.59	12.9483
BRCA	TCGA-A2-A0CT-01	Cancer	Stage IIA	FEMALE	77.69	78.18	43.66	66.51	18.78	72.88	75.73	81.01	77.02	70.08	65.9167
BRCA	TCGA-A2-A0EN-01	Cancer	Stage IIA	FEMALE	28.11	40.1	58.87	42.36	24.23	39.97	19.52	39.31	48.83	52.69	37.425
BRCA	TCGA-A2-A0EP-01	Cancer	Stage I	FEMALE	22.58	28.6	24.81	25.33	20.53	18.32	13.9	30.01	38.81	33.67	25.8733
BRCA	TCGA-A2-A0EU-01	Cancer	Stage IA	FEMALE	65.3	46.03	31.22	47.5167	2.66	26.72	10.93	60.8	41.7	20.14	27.1583
BRCA	TCGA-A2-A0ST-01	Cancer	Stage IIA	FEMALE	21.2	26.39	24.26	23.95	16.71	22.87	10.98	28.4	36.38	29.61	24.1583
BRCA	TCGA-A2-A0SU-01	Cancer	Stage IIA	FEMALE	45.52	32.31	41.74	39.8567	2.43	9.26	2.99	10.49	24.86	25.86	12.6483
BRCA	TCGA-A2-A0SV-01	Cancer	Stage IV	FEMALE	56.82	55.85	59.64	57.4367	38.35	22.98	20.59	46.61	57.03	59.28	40.8067
BRCA	TCGA-A2-A0SW-01	Cancer	Stage IV	FEMALE	52.15	53.67	44.04	49.9533	2.24	7.96	3.27	18.68	19.95	38.3	15.0667
BRCA	TCGA-A2-A0SX-01	Cancer	Stage IA	FEMALE	9.92	18.51	17.06	15.1633	57.12	67.19	43.8	51.89	50.97	52.45	53.9033
BRCA	TCGA-A2-A0SY-01	Cancer	Stage IIIA	FEMALE	58.8	53.6	16.95	43.1167	3.53	19.54	31.12	42.89	40.72	23.58	26.8967
BRCA	TCGA-A2-A0T0-01	Cancer	Stage IIB	FEMALE	50.23	42.41	58.9	50.5133	59.72	65.97	48.06	56.5	53.35	54.11	56.285
BRCA	TCGA-A2-A0T1-01	Cancer	Stage IIIC	FEMALE	37.66	34.81	40.35	37.6067	2.25	12.39	3.57	13.66	36.2	29.73	16.3
BRCA	TCGA-A2-A0T2-01	Cancer	Stage IV	FEMALE	60.87	56.75	30.89	49.5033	2.94	10.78	9.74	16.09	14.6	9.27	10.57
BRCA	TCGA-A2-A0T4-01	Cancer	Stage IIA	FEMALE	46.36	48.8	48.62	47.9267	6.76	33.61	22.95	42.46	55.98	42.41	34.0283
BRCA	TCGA-A2-A0T5-01	Cancer	Stage IIA	FEMALE	48.23	49.28	62.1	53.2033	3.65	10.23	5.5	36.32	30.49	37.45	20.6067
BRCA	TCGA-A2-A0T6-01	Cancer	Stage IIB	FEMALE	50.5	43.15	25.38	39.6767	3.05	15.07	6.48	19.17	49.87	45.79	23.2383
BRCA	TCGA-A2-A0T7-01	Cancer	Stage IIA	FEMALE	47.86	40.66	51.09	46.5367	54.44	64.6	50	56.28	52.76	54.69	55.4617
BRCA	TCGA-A2-A0YC-01	Cancer	Stage IIB	FEMALE	53.52	53.17	67.94	58.21	47.9	48.35	47.04	67.19	57.21	57.68	54.2283
BRCA	TCGA-A2-A0YD-01	Cancer	Stage IIB	FEMALE	48.42	40.38	51.57	46.79	2.12	22.39	5.36	25.78	39.55	23.82	19.8367
BRCA	TCGA-A2-A0YE-01	Cancer	Stage IIB	FEMALE	36.04	34.3	44.07	38.1367	77.89	80.99	65.8	74.65	60.45	63.64	70.57
BRCA	TCGA-A2-A0YF-01	Cancer	[Discrepancy]	FEMALE	45.31	58.37	21.37	41.6833	2.57	8.17	2.78	7.22	10.89	3.61	5.87333
BRCA	TCGA-A2-A0YG-01	Cancer	Stage IIIC	FEMALE	57.99	58.85	76.01	64.2833	17.02	53.06	24.29	42.62	46.58	45.35	38.1533
BRCA	TCGA-A2-A0YH-01	Cancer	Stage IIIA	FEMALE	46.64	36.8	33.08	38.84	2.44	16.19	4.17	22.06	13.44	31.5	14.9667
BRCA	TCGA-A2-A0YI-01	Cancer	Stage I	FEMALE	48.73	46.87	42.73	46.11	2.42	11.2	3.46	15.69	36.72	35	17.415
BRCA	TCGA-A2-A0YJ-01	Cancer	Stage IIIA	FEMALE	45.15	44.71	45.88	45.2467	68.52	77.35	47.39	52.95	57.58	60.91	60.7833
BRCA	TCGA-A2-A0YK-01	Cancer	Stage IIA	FEMALE	38.76	38.96	37.3	38.34	3.03	9.7	3.16	18.2	15.21	27.94	12.8733
BRCA	TCGA-A2-A0YL-01	Cancer	Stage IIIA	FEMALE	32.06	34.85	20.37	29.0933	36.86	55.57	33.32	43.6	48.64	43.45	43.5733
BRCA	TCGA-A2-A0YM-01	Cancer	Stage IIA	FEMALE	59.73	54.27	71.25	61.75	69.38	81.11	57.71	62.04	57.75	62.49	65.08
BRCA	TCGA-A2-A0YT-01	Cancer	Stage IIIB	FEMALE	63.48	63.63	47.65	58.2533	1.98	26.75	36.37	48.43	47.14	45.53	34.3667
BRCA	TCGA-A2-A1FV-01	Cancer	Stage IIB	FEMALE	63.67	68.42	80.18	70.7567	2.6	49.16	31.12	82.17	46.48	43.91	42.5733
BRCA	TCGA-A2-A1FW-01	Cancer	Stage IIIA	FEMALE	66.79	78.77	35.4	60.32	74.59	73.78	71.69	72.61	74.71	74.76	73.69
BRCA	TCGA-A2-A1FX-01	Cancer	Stage IIIA	FEMALE	57.74	54.09	22.65	44.8267	2.39	23.02	22.53	31.53	45.63	38.96	27.3433
BRCA	TCGA-A2-A1FZ-01	Cancer	Stage IIA	FEMALE	49.03	51.6	55.07	51.9	3.32	8.52	7.9	18.39	41.79	57.05	22.8283
BRCA	TCGA-A2-A1G0-01	Cancer	Stage IIB	FEMALE	36.31	37.33	39.83	37.8233	2.92	12.48	22.39	20.9	32.6	20.4	18.615
BRCA	TCGA-A2-A1G1-01	Cancer	Stage IIB	FEMALE	41.94	43.21	42.54	42.5633	54.11	40.21	34.23	50.39	49.22	46.33	45.7483
BRCA	TCGA-A2-A1G4-01	Cancer	Stage IIIA	FEMALE	59.01	64.71	66.1	63.2733	80.54	70.59	70.96	73.24	61.31	62.56	69.8667
BRCA	TCGA-A2-A1G6-01	Cancer	Stage IIIA	FEMALE	8.87	16.94	13.76	13.19	2.68	5.41	3.48	15.3	26.45	13.7	11.17
BRCA	TCGA-A2-A259-01	Cancer	Stage IA	FEMALE	38.33	36.96	14.07	29.7867	9.61	36.1	6.17	41.55	38.52	35.36	27.885
BRCA	TCGA-A2-A25A-01	Cancer	Stage IIA	FEMALE	45.28	38.14	35.08	39.5	14.8	22.89	26.35	39.61	41.22	40.62	30.915
BRCA	TCGA-A2-A25B-01	Cancer	Stage IIB	FEMALE	62.21	62.58	46.76	57.1833	23.04	25.53	61.35	67.24	57.45	54.6	48.2017
BRCA	TCGA-A2-A25C-01	Cancer	Stage IIB	FEMALE	52.69	54.7	45.85	51.08	2.17	31.16	25.08	45.43	58.57	43.39	34.3
BRCA	TCGA-A2-A25D-01	Cancer	Stage IIIC	FEMALE	48.72	47.42	47.78	47.9733	14.55	45.95	43.73	57.58	53.66	59.43	45.8167
BRCA	TCGA-A2-A25E-01	Cancer	Stage IIIA	FEMALE	53.35	60.16	65.67	59.7267	2.58	12.28	38.46	69.67	42.81	37.97	33.9617
BRCA	TCGA-A2-A25F-01	Cancer	Stage IIA	FEMALE	31.27	31.89	34.32	32.4933	7.14	15.07	5.03	23.23	30.89	23.21	17.4283
BRCA	TCGA-A2-A3KC-01	Cancer	Stage IIB	FEMALE	47.06	46.04	36.76	43.2867	56.08	30.32	36.35	47.43	52.65	47.09	44.9867
BRCA	TCGA-A2-A3KD-01	Cancer	Stage IIIA	FEMALE	19.18	44.24	22.11	28.51	2.62	5.85	5.78	26.84	53.82	48.27	23.8633
BRCA	TCGA-A2-A3XS-01	Cancer	Stage IIIA	FEMALE	51.4	56.08	68.13	58.5367	57.23	48.62	48.71	54.16	55.05	52.64	52.735
BRCA	TCGA-A2-A3XT-01	Cancer	Stage IIB	FEMALE	28.32	43.75	22.12	31.3967	63.52	57.35	50.12	54.18	56.18	53.61	55.8267
BRCA	TCGA-A2-A3XU-01	Cancer	Stage IIB	FEMALE	73.8	75.89	86.02	78.57	89.01	87.15	89.23	86.82	72.88	73.61	83.1167
BRCA	TCGA-A2-A3XV-01	Cancer	Stage IIA	FEMALE	56.36	54.82	62.13	57.77	69.13	71.87	61.74	60.88	59.05	55.21	62.98
BRCA	TCGA-A2-A3XW-01	Cancer	Stage IIB	FEMALE	27.4	24.49	12.73	21.54	2.75	6.58	3.99	12.62	24.87	11.83	10.44
BRCA	TCGA-A2-A3XX-01	Cancer	Stage IIA	FEMALE	51.41	49.41	56.72	52.5133	33.77	44.43	37.1	45.35	50.72	45.66	42.8383
BRCA	TCGA-A2-A3XY-01	Cancer	Stage IIB	FEMALE	39.63	42.36	31.97	37.9867	46.13	34.92	25.69	41.59	50.52	44.91	40.6267
BRCA	TCGA-A2-A3XZ-01	Cancer	Stage I	FEMALE	41.41	38.4	38.28	39.3633	33.61	29.55	28.99	41.18	50.87	42.18	37.73
BRCA	TCGA-A2-A3Y0-01	Cancer	Stage IIB	FEMALE	5.17	12.71	12.86	10.2467	2.16	6.06	3.76	8.8	13.95	12.38	7.85167
BRCA	TCGA-A2-A4RW-01	Cancer	Stage IIIC	FEMALE	42.86	44.75	37.77	41.7933	3.09	9.54	10.08	31.51	33.33	31.79	19.89
BRCA	TCGA-A2-A4RX-01	Cancer	Stage IIA	FEMALE	25.08	37.61	15.81	26.1667	46.07	35.57	49.66	55.15	53.1	50.52	48.345
BRCA	TCGA-A2-A4RY-01	Cancer	Stage IIIC	FEMALE	29.67	31.7	28.49	29.9533	19.46	19.08	15.75	24.81	40.19	33.07	25.3933
BRCA	TCGA-A2-A4S0-01	Cancer	Stage IIA	FEMALE	16.87	24.71	11.77	17.7833	3.67	8.56	49.28	77.42	50.08	45	39.0017
BRCA	TCGA-A2-A4S1-01	Cancer	Stage IIA	FEMALE	43.46	44.32	49.71	45.83	54.7	62.9	56.23	57.63	53.07	58.06	57.0983
BRCA	TCGA-A2-A4S2-01	Cancer	Stage IIIA	FEMALE	48.36	42.65	41.98	44.33	32.93	10.9	26.05	57.41	51.23	40.43	36.4917
BRCA	TCGA-A2-A4S3-01	Cancer	Stage IIB	FEMALE	57.23	56.41	51	54.88	3.4	6.32	3.99	7.98	13.16	9.62	7.41167
BRCA	TCGA-A7-A0CE-11	Normal	Stage IIA	FEMALE	5.92	10.39	13.57	9.96	4.02	11.9	3.51	20.75	27.93	20.31	14.7367
BRCA	TCGA-A7-A0CH-11	Normal	Stage IIA	FEMALE	9.13	15.43	14.83	13.13	3.73	10.31	3.48	24.12	20.3	15.22	12.86
BRCA	TCGA-A7-A0D9-01	Cancer	Stage IIA	FEMALE	58.37	63.59	29.27	50.41	2.4	11.8	4.5	15.03	42.57	19.7	16
BRCA	TCGA-A7-A0D9-11	Normal	Stage IIA	FEMALE	1.8	6.3	10.49	6.19667	2.26	9.91	2.74	6.53	9.19	4.41	5.84
BRCA	TCGA-A7-A0DB-11	Normal	Stage IIA	FEMALE	1.89	8.57	9.75	6.73667	2.62	15.31	3.26	11.47	12.71	8.74	9.01833
BRCA	TCGA-A7-A0DC-01	Cancer	Stage IA	FEMALE	61.27	57.81	38.08	52.3867	2.92	50.15	36.95	39.07	49.82	33.17	35.3467
BRCA	TCGA-A7-A0DC-11	Normal	Stage IA	FEMALE	27.96	18.93	14.69	20.5267	2.38	31.15	5.51	17.02	27.05	15.97	16.5133
BRCA	TCGA-A7-A13D-01	Cancer	Stage IIA	FEMALE	54.37	46.43	57.47	52.7567	85.75	71.28	66.77	66.79	60.51	61.63	68.7883
BRCA	TCGA-A7-A13E-01	Cancer	Stage IIB	FEMALE	71.81	73.21	82.99	76.0033	88.55	89.64	81.85	77.89	72.51	73.98	80.7367
BRCA	TCGA-A7-A13E-11	Normal	Stage IIB	FEMALE	9.41	7.57	14.73	10.57	2.8	5.76	2.5	11.14	18.34	13.22	8.96
BRCA	TCGA-A7-A13F-01	Cancer	Stage IIIA	FEMALE	67.32	63.48	42.71	57.8367	2.92	22.55	68.21	66.62	68.26	67.81	49.395
BRCA	TCGA-A7-A13F-11	Normal	Stage IIIA	FEMALE	3.49	7.84	9.48	6.93667	3.02	4.13	3.31	16.7	18.98	10.83	9.495
BRCA	TCGA-A7-A13G-01	Cancer	Stage IIA	FEMALE	39.58	41.785	50.205	43.8567	2.91	8.875	4.2	11	49.305	22.565	16.4758
BRCA	TCGA-A7-A13G-11	Normal	Stage IIA	FEMALE	2.48	5.81	9.23	5.84	2.85	5.07	2.46	18.62	16.27	13.62	9.815
BRCA	TCGA-A7-A13H-01	Cancer	Stage IIB	FEMALE	40.47	41.07	36.45	39.33	3.94	24.66	21.33	44.8	48.8	37.14	30.1117
BRCA	TCGA-A7-A26E-01	Cancer	Stage IIIA	FEMALE	53.1	60.7067	18.57	44.1256	21.5133	45.1133	35.71	50.42	53.7433	46.7333	42.2056
BRCA	TCGA-A7-A26F-01	Cancer	Stage IA	FEMALE	48.45	51.115	59.835	53.1333	55.79	57.13	51.94	58.12	52.91	55.49	55.23
BRCA	TCGA-A7-A26G-01	Cancer	Stage IIA	FEMALE	9.43	11.01	11.65	10.6967	34.48	35.71	25.13	40.58	42.91	41.43	36.7067
BRCA	TCGA-A7-A26H-01	Cancer	Stage IIA	FEMALE	44.73	54.35	40.89	46.6567	47.5	50.58	52.13	63	56.92	59.49	54.9367
BRCA	TCGA-A7-A26I-01	Cancer	Stage IIA	FEMALE	46.53	45.69	61.13	51.1167	61.56	59.58	55.13	56.07	55.99	56.61	57.49
BRCA	TCGA-A7-A26J-01	Cancer	Stage IIA	FEMALE	52.4533	57.1233	35.1967	48.2578	28.4567	46.5367	53.9967	65.81	53.91	45.4067	49.0194
BRCA	TCGA-A7-A2KD-01	Cancer	Stage IIIA	FEMALE	54.35	53.45	66.36	58.0533	37.46	63.67	64.71	69.35	57.54	57.04	58.295
BRCA	TCGA-A7-A3IY-01	Cancer	Stage I	FEMALE	22.52	41.59	10.39	24.8333	3.24	5.93	3.18	12.41	16.6	12.58	8.99
BRCA	TCGA-A7-A3IZ-01	Cancer	Stage IIA	FEMALE	71.32	75.51	60.29	69.04	3.63	21.07	49.87	81.63	59.54	67.63	47.2283
BRCA	TCGA-A7-A3J0-01	Cancer	Stage IIA	FEMALE	4.63	19.29	7.88	10.6	2.9	3.96	3.53	13.95	13.71	7.08	7.52167
BRCA	TCGA-A7-A3J1-01	Cancer	Stage IA	FEMALE	45.46	49.38	36.13	43.6567	3.01	23.26	43.19	49	45.77	31.93	32.6933
BRCA	TCGA-A7-A3RF-01	Cancer	Stage IIA	FEMALE	57.48	61.99	14.95	44.8067	2.35	16.54	3.49	27.12	31.16	25.57	17.705
BRCA	TCGA-A7-A425-01	Cancer	Stage IIIC	FEMALE	52.21	45.87	17.23	38.4367	2.83	11.54	16.85	32.14	46.69	48.46	26.4183
BRCA	TCGA-A7-A426-01	Cancer	Stage IIIC	FEMALE	46.13	44.95	30.51	40.53	31.83	36	32.88	36.9	45.9	38.19	36.95
BRCA	TCGA-A7-A4SA-01	Cancer	Stage IIB	FEMALE	42.92	40.67	23.81	35.8	15.13	29.94	18.95	38.37	38.45	39.94	30.13
BRCA	TCGA-A7-A4SB-01	Cancer	Stage IIIA	FEMALE	54.09	60.84	68.39	61.1067	28.38	30.87	27.69	66.73	46.58	56.81	42.8433
BRCA	TCGA-A7-A4SC-01	Cancer	Stage IIB	FEMALE	42.71	46.4	35.47	41.5267	2.12	10.72	21.43	19.74	47.43	53.3	25.79
BRCA	TCGA-A7-A4SD-01	Cancer	Stage IIA	FEMALE	45.22	45.4	33.06	41.2267	53.67	51.04	34.83	58.41	48.65	51	49.6
BRCA	TCGA-A7-A4SE-01	Cancer	Stage IIA	FEMALE	53.06	53.26	49.64	51.9867	26.78	30.16	28.19	36.86	50.69	52.22	37.4833
BRCA	TCGA-A7-A4SF-01	Cancer	Stage IIA	FEMALE	55.51	54.38	39.51	49.8	81.16	71.78	75.73	68.69	64.99	69.53	71.98
BRCA	TCGA-A7-A5ZV-01	Cancer	Stage IIA	FEMALE	53.12	53.59	70.93	59.2133	76.6	73.09	76.78	74.24	63.99	63.73	71.405
BRCA	TCGA-A7-A5ZW-01	Cancer	Stage IIA	FEMALE	37.04	39.19	21.58	32.6033	2.79	21.47	17.44	32.65	44.61	21.11	23.345
BRCA	TCGA-A7-A5ZX-01	Cancer	Stage IIIC	FEMALE	38.76	36.93	17.92	31.2033	39.16	29.3	18.48	33.15	47.34	31.79	33.2033
BRCA	TCGA-A7-A6VV-01	Cancer	Stage IIA	FEMALE	18.67	21.37	29.71	23.25	58.34	52.81	45.85	49.83	57.65	51.11	52.5983
BRCA	TCGA-A7-A6VW-01	Cancer	Stage IIA	FEMALE	54.54	54.15	64.13	57.6067	2.31	5.05	16.01	9.92	10.44	14.32	9.675
BRCA	TCGA-A7-A6VX-01	Cancer	Stage IIA	FEMALE	62.01	61.89	76.32	66.74	2.76	9.18	22.46	26.24	46.27	37.92	24.1383
BRCA	TCGA-A7-A6VY-01	Cancer	Stage IIB	FEMALE	50.04	52.76	60.56	54.4533	51.09	41.29	37.3	38.88	47.55	46.03	43.69
BRCA	TCGA-A8-A075-01	Cancer	Stage IIB	FEMALE	34.59	31.05	46.58	37.4067	2.25	6.4	3.18	7.29	9.21	4.36	5.44833
BRCA	TCGA-A8-A08O-01	Cancer	Stage IV	FEMALE	51.94	54.9	59.88	55.5733	8.08	50.66	63.32	73.17	49.89	58.11	50.5383
BRCA	TCGA-A8-A0A6-01	Cancer	Stage IIIC	FEMALE	47.1	46.58	59.56	51.08	49.32	68.17	39.81	56.49	55.46	54.72	53.995
BRCA	TCGA-A8-A0AD-01	Cancer	Stage I	FEMALE	50.73	40.09	14.69	35.17	1.8	9.52	38.9	67.5	29.95	16.85	27.42
BRCA	TCGA-AC-A23C-01	Cancer	Stage IIB	FEMALE	44.07	46.91	34.62	41.8667	54.94	54.01	44.64	52.37	50.94	54.01	51.8183
BRCA	TCGA-AC-A23E-01	Cancer	Stage IIB	FEMALE	49.21	52.51	18.2	39.9733	55.53	38.34	52	52.46	53.37	41.49	48.865
BRCA	TCGA-AC-A23G-01	Cancer	Stage IIA	FEMALE	35.82	32.8	28.69	32.4367	3.05	9.95	20.64	31.32	44.43	38.53	24.6533
BRCA	TCGA-AC-A23H-01	Cancer	Stage IIA	FEMALE	57.75	60.9	48.61	55.7533	10.17	61.14	57.67	82.95	58.39	82.71	58.8383
BRCA	TCGA-AC-A23H-11	Normal	Stage IIA	FEMALE	3.54	7.75	17.16	9.48333	3.7	20.94	4.03	35.61	19.46	32.41	19.3583
BRCA	TCGA-AC-A2B8-01	Cancer	Stage IIB	FEMALE	42.29	49.22	14.65	35.3867	19.31	35.93	26.22	38.43	51.46	53.89	37.54
BRCA	TCGA-AC-A2BK-01	Cancer	Stage IIIA	FEMALE	1.91	3.34	8.12	4.45667	92.89	88.95	89.43	85.23	72.59	78.65	84.6233
BRCA	TCGA-AC-A2BM-01	Cancer	Stage IIB	FEMALE	58.69	57.82	45.15	53.8867	2.09	10.28	7.79	37.92	31.18	16.23	17.5817
BRCA	TCGA-AC-A2FB-01	Cancer	Stage IIA	FEMALE	32.41	33.85	26.29	30.85	7.02	19.45	8.39	33.26	31.74	28.99	21.475
BRCA	TCGA-AC-A2FB-11	Normal	Stage IIA	FEMALE	5.98	7.35	10.78	8.03667	2.82	9.81	3.14	19.57	13.7	13.81	10.475
BRCA	TCGA-AC-A2FE-01	Cancer	NoRecord	NoRecord	42.54	44.52	43.85	43.6367	56.4	44.03	31.3	45.9	50.37	43.98	45.33
BRCA	TCGA-AC-A2FF-01	Cancer	Stage IIB	FEMALE	30.9	30.57	28.91	30.1267	9.96	35.04	23.53	41.87	42.3	34.56	31.21
BRCA	TCGA-AC-A2FF-11	Normal	Stage IIB	FEMALE	8.71	15.2	13.2	12.37	3.84	6.6	3.69	19.38	18.3	14.03	10.9733
BRCA	TCGA-AC-A2FG-01	Cancer	Stage IIB	FEMALE	15.93	42.32	32.39	30.2133	16.97	47.15	40.77	53.19	54.5	40.98	42.26
BRCA	TCGA-AC-A2FG-11	Normal	Stage IIB	FEMALE	16.33	16.56	20.25	17.7133	5.43	16.13	14.39	31.59	28.13	25.58	20.2083
BRCA	TCGA-AC-A2FK-01	Cancer	Stage IIIC	FEMALE	14.08	18.36	14.24	15.56	2.48	8.06	3.72	25.69	28.06	14.53	13.7567
BRCA	TCGA-AC-A2FM-01	Cancer	Stage IIB	FEMALE	63	69.23	79.4	70.5433	54.08	52.45	46.19	50.66	50.09	44.51	49.6633
BRCA	TCGA-AC-A2FM-11	Normal	Stage IIB	FEMALE	4.46	11.44	10.98	8.96	4.56	9.96	5.05	25.54	26.09	14.55	14.2917
BRCA	TCGA-AC-A2FO-01	Cancer	Stage IIB	FEMALE	40.63	42.49	27.01	36.71	24.9	36.05	37.22	45.96	48.75	40.3	38.8633
BRCA	TCGA-AC-A2QH-01	Cancer	Stage IIB	FEMALE	22.12	33.01	14.945	23.3583	44.54	42.395	51.845	77.725	74.365	75.795	61.1108
BRCA	TCGA-AC-A2QI-01	Cancer	Stage IIIA	FEMALE	51.49	49.11	30.6	43.7333	2.77	4.55	31.64	39.49	44.06	38.07	26.7633
BRCA	TCGA-AC-A2QJ-01	Cancer	Stage IIIB	FEMALE	49.87	49.87	53.84	51.1933	1.96	6.34	3.12	21.33	42.35	29.39	17.415
BRCA	TCGA-AC-A3BB-01	Cancer	Stage IIIA	FEMALE	41.09	44.86	35.53	40.4933	17.56	14.3	17.45	34.3	39.82	33.74	26.195
BRCA	TCGA-AC-A3EH-01	Cancer	NoRecord	NoRecord	59.33	65.72	61.24	62.0967	2.1	6.43	12.74	15.87	26.28	31.12	15.7567
BRCA	TCGA-AC-A3HN-01	Cancer	Stage IIB	FEMALE	38.11	44.6	56.44	46.3833	2.86	32.1	5.85	22.29	47.61	28.63	23.2233
BRCA	TCGA-AC-A3OD-01	Cancer	Stage IIB	FEMALE	33.8	39.29	35.155	36.0817	13.41	32.275	32.17	36.515	49.285	45.255	34.8183
BRCA	TCGA-AC-A3QP-01	Cancer	Stage IIB	FEMALE	41.08	34.69	17.22	30.9967	3.95	32.57	5.74	39.62	29.22	21.77	22.145
BRCA	TCGA-AC-A3QQ-01	Cancer	NoRecord	NoRecord	51.56	57.52	41.9	50.3267	14.67	58.43	47.15	57.73	51.88	44.9	45.7933
BRCA	TCGA-AC-A3TM-01	Cancer	NoRecord	NoRecord	48.39	55.9	54.14	52.81	32.53	37.09	49.48	60.57	56.58	52.55	48.1333
BRCA	TCGA-AC-A3TN-01	Cancer	Stage IIB	FEMALE	56.67	63.6	45.72	55.33	16.86	48.7	47.92	68.12	51.08	64.96	49.6067
BRCA	TCGA-AC-A3W5-01	Cancer	Stage IIA	FEMALE	48.94	51.48	52.3	50.9067	68.28	65.18	64.12	62	59.18	59.01	62.9617
BRCA	TCGA-AC-A3W6-01	Cancer	Stage IIIA	FEMALE	37.82	44.28	21.49	34.53	59.96	41.49	46.47	49.74	48.99	48.31	49.16
BRCA	TCGA-AC-A3W7-01	Cancer	NoRecord	NoRecord	49.94	50.67	13.69	38.1	8.39	21.43	22.5	36.91	57.84	58.53	34.2667
BRCA	TCGA-AC-A3YI-01	Cancer	Stage IIIC	FEMALE	28.22	26.63	18.07	24.3067	13.83	9.84	7.45	21.37	34.3	30.29	19.5133
BRCA	TCGA-AC-A3YJ-01	Cancer	Stage IIA	FEMALE	52.57	55.75	23.04	43.7867	3.26	11.88	8.11	47.2	51.39	42.89	27.455
BRCA	TCGA-AC-A4ZE-01	Cancer	NoRecord	NoRecord	61.93	66.05	68.8	65.5933	32.21	60.89	83.7	86.79	63.82	67.58	65.8317
BRCA	TCGA-AC-A5EH-01	Cancer	NoRecord	NoRecord	44.53	43.83	26.26	38.2067	2.95	8.8	7.14	21.37	42.7	29.49	18.7417
BRCA	TCGA-AC-A5XS-01	Cancer	Stage IIA	FEMALE	46.21	49.54	40.06	45.27	55.2	54.26	49.85	53.92	55.77	51.64	53.44
BRCA	TCGA-AC-A5XU-01	Cancer	NoRecord	NoRecord	58.51	59.61	72.94	63.6867	43.47	34.91	57.78	57.62	52.21	45	48.4983
BRCA	TCGA-AC-A62V-01	Cancer	Stage IV	MALE	55.8	62.29	47	55.03	1.81	19.16	71.18	76.41	55.06	38.13	43.625
BRCA	TCGA-AC-A62X-01	Cancer	Stage IIA	FEMALE	71.54	74.48	83.07	76.3633	88.94	83.68	81.23	74.43	64.62	71.41	77.385
BRCA	TCGA-AC-A62Y-01	Cancer	Stage IIB	FEMALE	50.37	53.22	30.62	44.7367	60.29	37.94	38.22	44.27	61.29	57.47	49.9133
BRCA	TCGA-AC-A6IV-01	Cancer	Stage IIB	FEMALE	36.31	39.76	28	34.69	25.29	15.99	19.49	26.02	39.72	27.75	25.71
BRCA	TCGA-AC-A6IW-01	Cancer	Stage IIA	FEMALE	44.65	46.63	32.94	41.4067	46.72	33.82	36.21	34.39	48.2	41.87	40.2017
BRCA	TCGA-AC-A6IX-01	Cancer	Stage IIIC	FEMALE	47.03	46.13	60.03	51.0633	1.69	22.36	3.35	19.21	56.26	62.41	27.5467
BRCA	TCGA-AC-A6IX-06	Cancer	Stage IIIC	FEMALE	39.24	36.6	47.76	41.2	11.63	14.26	4.33	28.26	46.09	45.76	25.055
BRCA	TCGA-AC-A6NO-01	Cancer	Stage IIB	FEMALE	49.29	58.41	31.54	46.4133	3.23	10.09	6.94	26.31	30.3	16.87	15.6233
BRCA	TCGA-AC-A7VB-01	Cancer	Stage IIA	FEMALE	61.06	64.04	78.48	67.86	56.87	56.27	60.9	59.44	74.16	76.29	63.9883
BRCA	TCGA-AC-A7VC-01	Cancer	Stage IIB	FEMALE	1.82	4.89	5.6	4.10333	86.7	38.97	81.72	79.96	67.67	42.68	66.2833
BRCA	TCGA-AC-A8OP-01	Cancer	Stage IA	FEMALE	52.52	53.63	51.27	52.4733	44.61	60.99	54.77	60.17	54.22	51.46	54.37
BRCA	TCGA-AC-A8OQ-01	Cancer	Stage IIB	FEMALE	23.89	26.94	22.1	24.31	45.16	46.18	28.27	51.37	46.31	45.38	43.7783
BRCA	TCGA-AC-A8OR-01	Cancer	Stage IA	FEMALE	4.65	20.66	11.28	12.1967	3.02	7.52	6.31	12.89	10.51	9.36	8.26833
BRCA	TCGA-AC-A8OS-01	Cancer	Stage IIA	FEMALE	44.59	44.17	28.83	39.1967	37.9	43.94	35.11	49.14	53.72	49.63	44.9067
BRCA	TCGA-AN-A0XL-01	Cancer	Stage IIA	FEMALE	48.55	47.4	25.99	40.6467	2.85	10.1	7.77	40.1	22.4	12.31	15.9217
BRCA	TCGA-AN-A0XN-01	Cancer	Stage IIIA	FEMALE	54.37	54.39	70.49	59.75	55.94	61.7	43.92	52.41	53.44	54.76	53.695
BRCA	TCGA-AN-A0XO-01	Cancer	Stage IIIA	FEMALE	54.68	55.23	38.23	49.38	73.59	74.8	71.52	75.36	61.3	67.6	70.695
BRCA	TCGA-AN-A0XP-01	Cancer	Stage IIIA	FEMALE	46.36	54.33	18.48	39.7233	68.55	29.75	64.76	70.55	65.65	66.22	60.9133
BRCA	TCGA-AN-A0XR-01	Cancer	Stage IIIA	FEMALE	70.05	76.83	85.29	77.39	52.74	74.43	39.45	50.48	47.65	54.06	53.135
BRCA	TCGA-AN-A0XS-01	Cancer	Stage IIIA	FEMALE	52.81	56.27	46	51.6933	3.21	10.06	8.86	48.29	59.1	38.2	27.9533
BRCA	TCGA-AN-A0XT-01	Cancer	Stage IIIA	FEMALE	41.23	40.26	22.37	34.62	3.23	8.4	2.22	7.53	10.24	6	6.27
BRCA	TCGA-AN-A0XU-01	Cancer	Stage IIA	FEMALE	23.82	22.61	20.9	22.4433	69.41	76.31	59.9	64.17	61.29	63.48	65.76
BRCA	TCGA-AN-A0XV-01	Cancer	Stage IIIA	FEMALE	53.96	47.59	54.63	52.06	29.86	68.24	54.4	59	58.8	62.63	55.4883
BRCA	TCGA-AN-A0XW-01	Cancer	Stage IIIA	FEMALE	45.9	46.85	24.05	38.9333	2.46	24.59	12.74	27.53	44.37	21.94	22.2717
BRCA	TCGA-AO-A03L-01	Cancer	Stage IIIA	FEMALE	41.79	46.42	42.61	43.6067	42.69	64.19	54.84	65.8	56.37	51.28	55.8617
BRCA	TCGA-AO-A03M-01	Cancer	Stage I	FEMALE	40.56	35.46	31.31	35.7767	44.68	57.77	31.35	41.6	50.15	49.03	45.7633
BRCA	TCGA-AO-A03N-01	Cancer	Stage IIB	FEMALE	62.78	58.25	72.94	64.6567	80.98	86.05	77.65	75.33	67.25	71.46	76.4533
BRCA	TCGA-AO-A03U-01	Cancer	Stage I	FEMALE	4.66	20	8.65	11.1033	2.47	7.19	2.4	6.56	10.11	7.25	5.99667
BRCA	TCGA-AO-A0JA-01	Cancer	Stage IIIC	FEMALE	58.61	58.67	37.85	51.71	29.95	58.57	55.02	65.58	65.46	66.83	56.9017
BRCA	TCGA-AO-A0JB-01	Cancer	Stage IIIA	FEMALE	70.34	22.74	51.4	48.16	2.68	13.85	2.66	7.54	3.71	8.02	6.41
BRCA	TCGA-AO-A0JC-01	Cancer	Stage IIA	FEMALE	19.87	23.42	14.46	19.25	1.88	15.5	5.57	24.41	34.72	33.44	19.2533
BRCA	TCGA-AO-A0JD-01	Cancer	Stage IIIA	FEMALE	33.54	28.37	21.93	27.9467	37.98	59.21	31.45	45.33	45.22	45.24	44.0717
BRCA	TCGA-AO-A0JE-01	Cancer	Stage IIIA	FEMALE	38.31	41.51	52.08	43.9667	36.67	34.59	18.09	36.99	42.54	34.62	33.9167
BRCA	TCGA-AO-A0JF-01	Cancer	Stage IIA	FEMALE	39.62	32.56	31.99	34.7233	3.28	13.48	3.68	20.47	41.62	32.02	19.0917
BRCA	TCGA-AO-A0JG-01	Cancer	Stage IIIA	FEMALE	57.33	56.22	62.92	58.8233	57.97	58.16	50.84	58.94	56.83	49.68	55.4033
BRCA	TCGA-AO-A0JI-01	Cancer	Stage IIA	FEMALE	68.16	66.88	78.32	71.12	4.03	45.21	5.86	29.69	46.75	33.41	27.4917
BRCA	TCGA-AO-A0JJ-01	Cancer	Stage IIB	FEMALE	47.93	48.57	45.22	47.24	30.5	52.35	46.8	54.14	54.09	49.11	47.8317
BRCA	TCGA-AO-A0JL-01	Cancer	Stage IIIA	FEMALE	71.29	68.02	74.71	71.34	88.29	90.79	83.67	80.2	72.37	79.44	82.46
BRCA	TCGA-AO-A0JM-01	Cancer	Stage IIB	FEMALE	54.57	58.43	57.36	56.7867	21.47	74.44	41.32	62.87	62.09	58.9	53.515
BRCA	TCGA-AO-A124-01	Cancer	Stage IIA	FEMALE	5.8	15.53	10.54	10.6233	91.11	87.24	85.57	84.46	74.14	79	83.5867
BRCA	TCGA-AO-A125-01	Cancer	Stage IIA	FEMALE	84.24	91.17	24.58	66.6633	61.76	81.01	50.53	58.35	82.53	43.96	63.0233
BRCA	TCGA-AO-A126-01	Cancer	Stage IIA	FEMALE	61.16	65.33	26.3	50.93	52.1	52.14	51.57	69.26	54.75	64.25	57.345
BRCA	TCGA-AO-A128-01	Cancer	Stage IIA	FEMALE	27.43	45.58	26.9	33.3033	43.19	60.95	32.89	45.18	46.67	44.1	45.4967
BRCA	TCGA-AO-A129-01	Cancer	Stage IIB	FEMALE	44.8	45.03	55.64	48.49	7.71	25.62	8.77	24.89	38.97	42.17	24.6883
BRCA	TCGA-AO-A12B-01	Cancer	Stage IIA	FEMALE	71.79	70.33	23.79	55.3033	16.84	20.13	5.58	29.87	54.53	21.33	24.7133
BRCA	TCGA-AO-A12C-01	Cancer	Stage IIB	FEMALE	61.19	61.77	71.56	64.84	2.34	8.15	4.5	6.77	7.8	8.52	6.34667
BRCA	TCGA-AO-A12E-01	Cancer	Stage IIB	FEMALE	50.33	47.69	58.97	52.33	5.88	33.39	57.02	59.8	51.37	54.5	43.66
BRCA	TCGA-AO-A12G-01	Cancer	Stage IIA	FEMALE	59.51	59.57	34.21	51.0967	28.84	13.97	7.72	47.05	46.17	30.23	28.9967
BRCA	TCGA-AO-A1KO-01	Cancer	Stage IIB	FEMALE	15.18	10.29	23.37	16.28	5.71	10.61	7.6	23.81	30.49	19.83	16.3417
BRCA	TCGA-AO-A1KP-01	Cancer	Stage IIA	FEMALE	66.48	66.35	58.13	63.6533	6.19	7.87	13.51	43.68	35.82	24.18	21.875
BRCA	TCGA-AO-A1KQ-01	Cancer	Stage IIIB	MALE	45.82	47.22	20.45	37.83	12.81	21.69	43.92	66.28	52.11	46.02	40.4717
BRCA	TCGA-AO-A1KR-01	Cancer	Stage IIA	FEMALE	46.65	45.56	56.84	49.6833	48.44	48.42	40.55	43.44	45.19	44.65	45.115
BRCA	TCGA-AO-A1KS-01	Cancer	Stage IIA	FEMALE	52.71	58.93	41.03	50.89	1.64	7.68	18.02	15.83	50.04	52.45	24.2767
BRCA	TCGA-AO-A1KT-01	Cancer	Stage IIA	FEMALE	55.79	49.95	67.91	57.8833	55.17	60.93	60.31	65.04	59.91	58.6	59.9933
BRCA	TCGA-AQ-A04H-01	Cancer	Stage IIIA	FEMALE	69.51	72.46	49.55	63.84	58.13	73.38	62.95	63.3	73.11	71.87	67.1233
BRCA	TCGA-AQ-A04L-01	Cancer	Stage IIA	FEMALE	64.39	47.34	56.47	56.0667	3.24	24.41	37.56	55.73	68.12	71.46	43.42
BRCA	TCGA-AQ-A0Y5-01	Cancer	Stage IIIA	FEMALE	45.55	47.82	59.78	51.05	36.28	44.88	31.71	52.84	54.96	50	45.1117
BRCA	TCGA-AQ-A1H2-01	Cancer	Stage IIIA	FEMALE	65.4	68.91	84.59	72.9667	52.29	54.24	69.58	77.61	65.94	70.95	65.1017
BRCA	TCGA-AQ-A1H3-01	Cancer	Stage IIIC	FEMALE	49.76	46.97	41.31	46.0133	38.47	16.33	35.04	44.82	51.25	48.51	39.07
BRCA	TCGA-AQ-A54N-01	Cancer	Stage IIA	FEMALE	71.09	76.99	88.13	78.7367	90.3	89.13	85.13	85.94	72.64	78.03	83.5283
BRCA	TCGA-AQ-A54O-01	Cancer	Stage IIA	MALE	12.34	20.24	14.79	15.79	3.71	13.58	14.09	39.12	35.02	33.63	23.1917
BRCA	TCGA-AQ-A7U7-01	Cancer	Stage IIIA	FEMALE	42.51	43.19	38.86	41.52	44.8	45.77	36.48	44.27	52.58	46.46	45.06
BRCA	TCGA-AR-A0TP-01	Cancer	Stage IIA	FEMALE	10.45	67.57	76.58	51.5333	86.42	88.78	90.44	88.42	69.29	19.49	73.8067
BRCA	TCGA-AR-A0TQ-01	Cancer	Stage IIIA	FEMALE	49.13	50.6	52.6	50.7767	40.02	70.55	53.95	57.38	54.98	55.77	55.4417
BRCA	TCGA-AR-A0TR-01	Cancer	Stage IIB	FEMALE	60.14	55.36	43.61	53.0367	2.16	16.65	37.4	56.25	67.53	77.43	42.9033
BRCA	TCGA-AR-A0TT-01	Cancer	Stage IIIA	FEMALE	49.92	45.17	54.87	49.9867	42.4	42.06	39.21	53.95	53.29	51.14	47.0083
BRCA	TCGA-AR-A0TU-01	Cancer	Stage IIA	FEMALE	53.57	51.3	46.98	50.6167	68.35	80.96	61.51	62.06	56.76	59.2	64.8067
BRCA	TCGA-AR-A0TV-01	Cancer	Stage IIA	FEMALE	63.62	67.56	65.41	65.53	22.88	19.49	63.01	71.78	60.61	70.2	51.3283
BRCA	TCGA-AR-A0TW-01	Cancer	Stage IIIA	FEMALE	51.85	49.48	23.68	41.67	41.29	58.62	37.51	41.56	57.67	65.01	50.2767
BRCA	TCGA-AR-A0TX-01	Cancer	Stage IIA	FEMALE	37.52	35.65	44.1	39.09	2.45	49.09	8.66	50.96	26.24	43.34	30.1233
BRCA	TCGA-AR-A0TZ-01	Cancer	Stage IIIA	FEMALE	70.67	71.14	53.19	65	67.86	79.82	60.72	65.75	66.37	65.47	67.665
BRCA	TCGA-AR-A0U0-01	Cancer	Stage IIB	FEMALE	42.45	48.04	50.41	46.9667	63.64	71.79	52.34	57.52	55.31	53.78	59.0633
BRCA	TCGA-AR-A0U2-01	Cancer	Stage IIIA	FEMALE	63	59.75	60.91	61.22	78.8	86.85	75.3	76.78	66.47	66.2	75.0667
BRCA	TCGA-AR-A0U3-01	Cancer	Stage IIB	FEMALE	68.41	70.76	16.43	51.8667	4.27	14.29	9.12	21.03	48.48	47.42	24.1017
BRCA	TCGA-AR-A0U4-01	Cancer	Stage IIA	FEMALE	46.39	43.01	56.32	48.5733	36	40.84	16.74	30.52	41.4	40.91	34.4017
BRCA	TCGA-AR-A1AI-01	Cancer	Stage IIA	FEMALE	47.99	47.68	56.86	50.8433	54.41	58.16	49.33	57.01	54.37	52.61	54.315
BRCA	TCGA-AR-A1AJ-01	Cancer	Stage I	FEMALE	41.61	38.79	46.24	42.2133	34.79	38.31	33.55	40.92	45.56	35.21	38.0567
BRCA	TCGA-AR-A1AK-01	Cancer	Stage I	FEMALE	49.91	40.84	39.45	43.4	50.22	39.12	35.54	57.73	59.95	41.83	47.3983
BRCA	TCGA-AR-A1AL-01	Cancer	Stage IIIA	FEMALE	19.03	37.09	27.94	28.02	2.72	12.3	5.54	12.12	44.14	50.25	21.1783
BRCA	TCGA-AR-A1AM-01	Cancer	Stage IIIA	FEMALE	38.49	38.23	13.02	29.9133	2.84	5.95	3.69	17.19	25.86	16.7	12.0383
BRCA	TCGA-AR-A1AN-01	Cancer	Stage IIA	FEMALE	51.91	36.72	10.33	32.9867	2.73	9.59	8.19	13.79	54.45	54.71	23.91
BRCA	TCGA-AR-A1AO-01	Cancer	Stage IIA	FEMALE	30.25	27.36	24.18	27.2633	13.82	18.89	9.08	23.72	35.58	26.33	21.2367
BRCA	TCGA-AR-A1AP-01	Cancer	Stage I	FEMALE	56.75	59.1	15.27	43.7067	2.3	12.19	17.42	39.16	55.7	61.32	31.3483
BRCA	TCGA-AR-A1AQ-01	Cancer	Stage IIA	FEMALE	46.21	41.18	51.19	46.1933	50.1	47.65	34.66	46.73	52.89	45.72	46.2917
BRCA	TCGA-AR-A1AR-01	Cancer	Stage IIIA	FEMALE	54.32	47.57	62.27	54.72	2.63	6.53	5.34	9.65	11.18	11.99	7.88667
BRCA	TCGA-AR-A1AS-01	Cancer	Stage IIB	FEMALE	59.09	61.19	67.42	62.5667	5.66	46.16	16.35	24.5	64.98	51.32	34.8283
BRCA	TCGA-AR-A1AT-01	Cancer	Stage IIA	FEMALE	48.87	50.08	57.69	52.2133	33.74	40.54	38.8	41.33	55.08	51.71	43.5333
BRCA	TCGA-AR-A1AU-01	Cancer	Stage IIIA	FEMALE	46.14	41.77	45.79	44.5667	2.25	11.7	3.62	32.36	45.3	16.21	18.5733
BRCA	TCGA-AR-A1AV-01	Cancer	Stage IIB	MALE	62.25	65.18	82.08	69.8367	3.81	10.64	33.77	40.3	49.97	41.35	29.9733
BRCA	TCGA-AR-A1AW-01	Cancer	Stage IIA	FEMALE	40.44	37.88	41.63	39.9833	37.6	37.79	25.94	38.69	44.68	37.82	37.0867
BRCA	TCGA-AR-A1AX-01	Cancer	Stage I	FEMALE	26.37	30.27	32.19	29.61	2.55	6.29	2.55	20.76	20.51	13.07	10.955
BRCA	TCGA-AR-A1AY-01	Cancer	Stage I	FEMALE	64.82	66.04	74.81	68.5567	71.64	76.21	72.11	70.95	59.41	66.24	69.4267
BRCA	TCGA-AR-A24H-01	Cancer	Stage IIA	FEMALE	65.93	69.79	65.42	67.0467	46.06	45.79	42.23	46.37	50.4	43.91	45.7933
BRCA	TCGA-AR-A24K-01	Cancer	Stage IIA	FEMALE	65.19	69.06	53.34	62.53	4.23	44.28	55.75	65.75	66.75	72.1	51.4767
BRCA	TCGA-AR-A24L-01	Cancer	Stage IIB	FEMALE	40.62	46.48	46.89	44.6633	4.03	7.1	4.56	27.67	38.96	46.27	21.4317
BRCA	TCGA-AR-A24M-01	Cancer	Stage IIIA	FEMALE	55.49	53.66	46.35	51.8333	8.83	56.69	39.76	58.72	55.13	41.05	43.3633
BRCA	TCGA-AR-A24N-01	Cancer	Stage I	FEMALE	59.33	60.79	76.5	65.54	71.22	56.34	70.53	74.12	59.89	71.29	67.2317
BRCA	TCGA-AR-A24O-01	Cancer	Stage IIIA	FEMALE	36.42	41.5	14.44	30.7867	27.38	37.97	31.33	42.88	42.57	36.81	36.49
BRCA	TCGA-AR-A24P-01	Cancer	Stage I	FEMALE	49.9	49.45	43.99	47.78	37.63	21.89	20.18	34.71	47.52	34.07	32.6667
BRCA	TCGA-AR-A24Q-01	Cancer	Stage IIB	FEMALE	56.89	61.35	57.92	58.72	3.57	17.02	15.18	23	13.84	16	14.7683
BRCA	TCGA-AR-A24R-01	Cancer	Stage IIIA	FEMALE	52.81	59.63	69.89	60.7767	2.89	55.29	68.89	68.83	61.14	66.3	53.89
BRCA	TCGA-AR-A24S-01	Cancer	Stage I	FEMALE	43.18	23.89	17.47	28.18	4.21	24.02	36.32	55.43	47.97	38.2	34.3583
BRCA	TCGA-AR-A24T-01	Cancer	Stage IIIC	FEMALE	47.86	47.08	60.68	51.8733	53.43	48.64	43.74	53.98	51.9	58.08	51.6283
BRCA	TCGA-AR-A24U-01	Cancer	Stage IIA	FEMALE	32.39	40.12	18.42	30.31	2.84	6.25	9.75	31.81	36.71	29.51	19.4783
BRCA	TCGA-AR-A24V-01	Cancer	Stage IIB	FEMALE	42.14	58.03	30.15	43.44	2.49	32.74	55.29	71.91	57.45	62	46.98
BRCA	TCGA-AR-A24W-01	Cancer	Stage IIB	FEMALE	7.73	21.21	13.83	14.2567	3.08	24.73	12.32	32.57	35.29	21.87	21.6433
BRCA	TCGA-AR-A24X-01	Cancer	Stage IIA	FEMALE	49.85	57.96	29.43	45.7467	71	66.97	40.21	63.73	56.92	61.45	60.0467
BRCA	TCGA-AR-A24Z-01	Cancer	Stage IIA	FEMALE	67.03	73.91	58.15	66.3633	88.14	80.54	81.64	84.93	68.2	77.64	80.1817
BRCA	TCGA-AR-A250-01	Cancer	Stage IIA	FEMALE	50.28	54.07	58.3	54.2167	56.87	60.39	56.49	57.36	56.52	57.08	57.4517
BRCA	TCGA-AR-A251-01	Cancer	Stage IIIA	FEMALE	54.65	55.43	70.15	60.0767	3.18	17.57	22.35	27.65	15.22	17.43	17.2333
BRCA	TCGA-AR-A252-01	Cancer	Stage I	FEMALE	30.31	37.04	18.57	28.64	17.71	32.28	19.49	35.47	42.69	38.15	30.965
BRCA	TCGA-AR-A254-01	Cancer	Stage IIIA	FEMALE	47.75	49.18	51.03	49.32	15.18	36.53	33	51.92	47.06	53.7	39.565
BRCA	TCGA-AR-A255-01	Cancer	Stage I	FEMALE	42.9	45.85	27.46	38.7367	26.01	38.84	52.6	63.29	55.31	55.91	48.66
BRCA	TCGA-AR-A256-01	Cancer	Stage IIA	FEMALE	69.55	74.45	74.5	72.8333	79.48	74.31	72.11	77.38	63.51	68.44	72.5383
BRCA	TCGA-AR-A2LE-01	Cancer	Stage I	FEMALE	59.29	58.98	33.85	50.7067	2.3	7.76	44.51	67.48	39.29	46.72	34.6767
BRCA	TCGA-AR-A2LH-01	Cancer	Stage III	FEMALE	29.19	29.02	32.04	30.0833	3.68	24.72	13.91	33.45	37.77	32.53	24.3433
BRCA	TCGA-AR-A2LJ-01	Cancer	Stage IIIA	FEMALE	40.78	43.26	38.3	40.78	20.28	14.73	23.78	31.2	40.27	24.1	25.7267
BRCA	TCGA-AR-A2LK-01	Cancer	Stage III	FEMALE	62.34	60.74	69.83	64.3033	2.89	43.54	40.31	81.05	49.96	48.45	44.3667
BRCA	TCGA-AR-A2LL-01	Cancer	Stage IIB	FEMALE	55.71	60.31	39.34	51.7867	10.27	30.04	59.29	66.38	60.04	60.39	47.735
BRCA	TCGA-AR-A2LM-01	Cancer	Stage II	FEMALE	48.76	54.26	43.88	48.9667	14.01	38.56	21.92	40.99	57.34	48.06	36.8133
BRCA	TCGA-AR-A2LN-01	Cancer	Stage IIA	FEMALE	38.38	41.9	51.01	43.7633	2.99	11.45	25.86	45.4	52.17	50.7	31.4283
BRCA	TCGA-AR-A2LO-01	Cancer	Stage IIB	FEMALE	38	40.47	22.7	33.7233	5.11	19.12	22.57	37.74	46.29	42.53	28.8933
BRCA	TCGA-AR-A2LQ-01	Cancer	Stage IIB	FEMALE	23.4	27.34	23.58	24.7733	12.75	18.74	10.47	27.94	36.15	29.95	22.6667
BRCA	TCGA-AR-A2LR-01	Cancer	Stage I	FEMALE	60.08	57.1	35.72	50.9667	81.27	74.18	75.05	78.7	62.81	67.77	73.2967
BRCA	TCGA-AR-A5QN-01	Cancer	Stage IIIC	FEMALE	50.07	47.75	55.6	51.14	46.69	41.35	40.44	45.13	50.12	45.58	44.885
BRCA	TCGA-AR-A5QP-01	Cancer	Stage IIB	FEMALE	40.27	38.23	50.29	42.93	2.49	16.07	17.2	33.2	48.79	49.68	27.905
BRCA	TCGA-AR-A5QQ-01	Cancer	Stage IIIA	FEMALE	39.52	40.02	34.83	38.1233	39.82	34.19	29.41	35.4	47.06	40.34	37.7033
BRCA	TCGA-B6-A0I1-01	Cancer	Stage IIA	FEMALE	59.19	61.83	62.8	61.2733	81.39	71.41	73.26	69.12	59.3	65.12	69.9333
BRCA	TCGA-B6-A0IK-01	Cancer	Stage IIIB	FEMALE	48.24	43.17	42.9	44.77	55.92	59.61	38.67	53.94	53.78	59.78	53.6167
BRCA	TCGA-B6-A0RE-01	Cancer	Stage X	FEMALE	64.4	60.19	73.77	66.12	72.62	86.09	61.66	71.56	62.09	63.49	69.585
BRCA	TCGA-B6-A0RG-01	Cancer	Stage IIB	FEMALE	61.96	68.95	19.11	50.0067	85.73	85.78	89.95	85.99	73.82	80.4	83.6117
BRCA	TCGA-B6-A0RI-01	Cancer	Stage IIIB	FEMALE	61.58	51	44.63	52.4033	9.05	30.31	6.29	42.44	65.42	51.22	34.1217
BRCA	TCGA-B6-A0RL-01	Cancer	Stage IIA	FEMALE	72.96	74.19	83.19	76.78	88.39	73.22	88.37	79.97	70.97	68.84	78.2933
BRCA	TCGA-B6-A0RM-01	Cancer	Stage X	FEMALE	67.58	51.59	11.46	43.5433	4.23	74.37	39.77	58.47	68.89	23.45	44.8633
BRCA	TCGA-B6-A0RN-01	Cancer	Stage IA	FEMALE	66.56	62.81	49.6	59.6567	3.33	18.47	55.44	73.77	65.39	68.38	47.4633
BRCA	TCGA-B6-A0RO-01	Cancer	Stage IIIB	FEMALE	55.69	50.55	51.9	52.7133	17.1	62.5	40.88	52.05	57.34	59.75	48.27
BRCA	TCGA-B6-A0RP-01	Cancer	Stage IIIB	FEMALE	45.96	58.81	25.79	43.52	3	39.03	39.89	55.88	31.83	33.32	33.825
BRCA	TCGA-B6-A0RS-01	Cancer	Stage IIA	FEMALE	54.38	57.36	58.11	56.6167	57.67	67.56	50.47	54.38	53.02	52.2	55.8833
BRCA	TCGA-B6-A0RT-01	Cancer	Stage IIIA	FEMALE	36.18	38.33	37.85	37.4533	15.91	18	9.39	17.98	34.86	27.79	20.655
BRCA	TCGA-B6-A0RU-01	Cancer	Stage IA	FEMALE	44.45	43.51	41.84	43.2667	4.82	12.79	7.9	16.09	18.59	13.67	12.31
BRCA	TCGA-B6-A0RV-01	Cancer	Stage IIIA	FEMALE	40.86	39.29	53.37	44.5067	19.02	41.26	21.19	35.5	43.87	37.9	33.1233
BRCA	TCGA-B6-A0WT-01	Cancer	Stage IIB	FEMALE	54.21	53.9	23.04	43.7167	3.73	11.06	4.83	34.19	48.52	37.99	23.3867
BRCA	TCGA-B6-A0WV-01	Cancer	Stage IIB	FEMALE	62.09	61.09	71.75	64.9767	39.46	54.5	72.99	73.73	55.66	55.53	58.645
BRCA	TCGA-B6-A0WW-01	Cancer	Stage X	FEMALE	54.69	59.47	35.78	49.98	23.1	33.76	26.88	52.13	57.66	47.63	40.1933
BRCA	TCGA-B6-A0WX-01	Cancer	Stage IIIA	FEMALE	44.73	45.22	56.1	48.6833	42.86	52.47	28.81	38.32	48.51	46.85	42.97
BRCA	TCGA-B6-A0WY-01	Cancer	Stage IIIA	FEMALE	32.15	36.22	30.08	32.8167	46.87	55.41	34.86	46.87	48.2	46.63	46.4733
BRCA	TCGA-B6-A0WZ-01	Cancer	Stage IIB	FEMALE	47.39	52.17	36.71	45.4233	50.62	64.95	48.72	62.12	57.33	62.53	57.7117
BRCA	TCGA-B6-A0X1-01	Cancer	Stage IV	FEMALE	3.02	15.88	9.27	9.39	60.83	36.15	53.48	59.88	58.3	59.32	54.66
BRCA	TCGA-B6-A0X4-01	Cancer	Stage IIB	FEMALE	40.83	18.45	14.44	24.5733	20.73	69.98	55.87	64.67	48.29	50.71	51.7083
BRCA	TCGA-B6-A0X5-01	Cancer	Stage IIB	FEMALE	9.18	25.58	9.76	14.84	2.18	22.73	6.61	46.38	31.85	11.26	20.1683
BRCA	TCGA-B6-A0X7-01	Cancer	Stage X	FEMALE	55.93	51.09	38.93	48.65	15.18	21.04	4.93	32.04	60.68	68.14	33.6683
BRCA	TCGA-B6-A1KC-01	Cancer	Stage IIA	FEMALE	65.385	70.525	50.605	62.1717	21.095	78.38	64.6	80.295	67.41	76.49	64.7117
BRCA	TCGA-B6-A1KF-01	Cancer	Stage IIB	FEMALE	65.62	72.03	82.22	73.29	84.95	79.15	80.41	79.34	62.42	72.35	76.4367
BRCA	TCGA-B6-A1KI-01	Cancer	Stage I	FEMALE	38.95	40.43	16.34	31.9067	2.32	17.98	11.92	47.47	49.89	50.59	30.0283
BRCA	TCGA-B6-A1KN-01	Cancer	Stage IIIB	FEMALE	55.85	54.6	51.33	53.9267	52.39	52.58	64.17	56.83	59.61	58.05	57.2717
BRCA	TCGA-B6-A2IU-01	Cancer	Stage IIA	FEMALE	52.56	55.37	56.92	54.95	32.05	9.72	15.43	40.59	55.31	44.05	32.8583
BRCA	TCGA-B6-A3ZX-01	Cancer	NoRecord	NoRecord	38.91	39.86	39.17	39.3133	22.14	18.93	8.14	26.98	46.85	34.92	26.3267
BRCA	TCGA-B6-A400-01	Cancer	NoRecord	NoRecord	27.26	30.51	24.78	27.5167	64.92	64	53.17	57.73	54.19	52.66	57.7783
BRCA	TCGA-B6-A401-01	Cancer	Stage IIA	FEMALE	44.62	39.91	21.54	35.3567	26.66	36.62	29.94	43.23	46.96	34.84	36.375
BRCA	TCGA-B6-A402-01	Cancer	Stage I	FEMALE	59.25	58.45	72.04	63.2467	3.67	6.27	12.17	16.02	22.68	18.29	13.1833
BRCA	TCGA-B6-A408-01	Cancer	Stage IIIC	FEMALE	57.3	59.42	42.91	53.21	61.52	66.71	69.73	70.4	50.18	36.43	59.1617
BRCA	TCGA-B6-A409-01	Cancer	NoRecord	NoRecord	53.41	52.04	54.04	53.1633	53.47	45.3	43.83	51.98	53.17	51.08	49.805
BRCA	TCGA-B6-A40B-01	Cancer	Stage I	FEMALE	52.39	55.13	34.14	47.22	5.78	20.12	21.45	35.63	62	55.69	33.445
BRCA	TCGA-B6-A40C-01	Cancer	Stage IIB	FEMALE	53.97	55.87	66.78	58.8733	2.83	16.42	4.68	13.46	47.39	41.17	20.9917
BRCA	TCGA-BH-A0AU-01	Cancer	Stage IIA	FEMALE	55.07	55.36	36.88	49.1033	2.37	6.78	3.51	12.97	18.55	10.39	9.095
BRCA	TCGA-BH-A0AU-11	Normal	Stage IIA	FEMALE	9.72	13.95	14.09	12.5867	4.78	8.24	4.99	25.58	32.32	18.45	15.7267
BRCA	TCGA-BH-A0AW-01	Cancer	Stage IIA	FEMALE	53.97	49.19	47.53	50.23	63.43	80.01	55.38	60.45	58.71	61.03	63.1683
BRCA	TCGA-BH-A0AY-11	Normal	Stage IIA	FEMALE	4.72	6.99	10.76	7.49	3.46	13.18	3.14	22.83	18.97	15.72	12.8833
BRCA	TCGA-BH-A0AZ-01	Cancer	Stage IIIA	FEMALE	44.77	50.74	27.42	40.9767	6.26	30.31	30.81	47.37	50.78	24.57	31.6833
BRCA	TCGA-BH-A0AZ-11	Normal	Stage IIIA	FEMALE	7.47	10	8.69	8.72	2.47	4.97	3.58	16.25	15.5	10.59	8.89333
BRCA	TCGA-BH-A0B2-01	Cancer	Stage I	FEMALE	49.18	44.01	27.52	40.2367	22.1	61.69	29.13	44.16	56.12	57.29	45.0817
BRCA	TCGA-BH-A0B2-11	Normal	Stage I	FEMALE	8.74	8.15	14.27	10.3867	3.55	11.5	4.72	20.98	29.85	24.53	15.855
BRCA	TCGA-BH-A0B3-01	Cancer	Stage IIB	FEMALE	34.14	43.7	53.35	43.73	2.57	12.36	2.95	12.31	10.45	11.75	8.73167
BRCA	TCGA-BH-A0B3-11	Normal	Stage IIB	FEMALE	3.68	10.94	11.97	8.86333	2.66	9.08	3.28	16.59	21.64	12.33	10.93
BRCA	TCGA-BH-A0B5-01	Cancer	Stage IIIA	FEMALE	52.89	55.08	30.96	46.31	2.46	12.17	4.85	32.65	43.85	39.8	22.63
BRCA	TCGA-BH-A0B6-01	Cancer	Stage I	FEMALE	50.25	49.21	51.45	50.3033	23.25	23.08	20.89	40.52	40.43	35.75	30.6533
BRCA	TCGA-BH-A0B8-01	Cancer	Stage I	FEMALE	65.68	68.02	51.21	61.6367	2.6	12.55	7.42	31.83	62.63	43.85	26.8133
BRCA	TCGA-BH-A0B8-11	Normal	Stage I	FEMALE	1.4	4.23	5.17	3.6	3.09	10.5	3.09	19.56	12.24	6.92	9.23333
BRCA	TCGA-BH-A0B9-01	Cancer	Stage IA	FEMALE	45.06	43.3	64.56	50.9733	73.54	78.74	68.85	67.57	62.33	66.14	69.5283
BRCA	TCGA-BH-A0BA-01	Cancer	Stage IIIC	FEMALE	55.37	55.85	55.88	55.7	47.51	67.11	38.59	50.95	52.61	46.51	50.5467
BRCA	TCGA-BH-A0BA-11	Normal	Stage IIIC	FEMALE	6.07	6.3	13.32	8.56333	2.68	26.07	3.9	15.34	16.33	15.99	13.385
BRCA	TCGA-BH-A0BC-01	Cancer	Stage IIIC	FEMALE	48.98	48.78	22.17	39.9767	2.2	12.9	5.46	44.82	56.22	48.76	28.3933
BRCA	TCGA-BH-A0BC-11	Normal	Stage IIIC	FEMALE	4.55	6.42	11.31	7.42667	2.82	12.6	3.36	13.17	12.31	13.46	9.62
BRCA	TCGA-BH-A0BF-01	Cancer	Stage IIB	FEMALE	43.8	45.47	34.55	41.2733	2.68	11.4	4.71	28.12	49.06	46.52	23.7483
BRCA	TCGA-BH-A0BF-11	Normal	Stage IIB	FEMALE	5.45	5.72	10.17	7.11333	4.31	5.44	3.41	14.44	22.27	9.42	9.88167
BRCA	TCGA-BH-A0BJ-01	Cancer	Stage IIB	FEMALE	14.11	20.46	16.84	17.1367	3.36	17.1	15.39	48.02	44.15	28.46	26.08
BRCA	TCGA-BH-A0BJ-11	Normal	Stage IIB	FEMALE	2.62	5.85	10.01	6.16	2.72	13.41	2.72	15.39	10.16	6.93	8.555
BRCA	TCGA-BH-A0BM-01	Cancer	Stage IIB	FEMALE	46.02	39.78	25.46	37.0867	49.11	55.3	59.66	66.34	60.89	65.28	59.43
BRCA	TCGA-BH-A0BM-11	Normal	Stage IIB	FEMALE	4.98	4.99	9.13	6.36667	3.03	11.84	4.69	27.38	7.75	13.5	11.365
BRCA	TCGA-BH-A0BS-01	Cancer	Stage IIIA	FEMALE	51.66	48.4	9.18	36.4133	2.57	36.66	29.25	70.88	46	21.2	34.4267
BRCA	TCGA-BH-A0BS-11	Normal	Stage IIIA	FEMALE	6.3	11.46	12.27	10.01	2.75	8.6	3.3	14.26	26.47	13.14	11.42
BRCA	TCGA-BH-A0BT-01	Cancer	Stage IIA	FEMALE	70.08	67.03	64	67.0367	6.51	33.07	36.98	39.54	54.18	47.6	36.3133
BRCA	TCGA-BH-A0BT-11	Normal	Stage IIA	FEMALE	14.56	16.63	18.5	16.5633	2.92	8.13	4.17	20.36	27.13	20.97	13.9467
BRCA	TCGA-BH-A0BV-11	Normal	Stage IIB	FEMALE	4.4	6.35	13.56	8.10333	6.88	13.25	4.38	25.55	21.71	17.99	14.96
BRCA	TCGA-BH-A0BZ-01	Cancer	Stage IIIA	FEMALE	50.69	51.24	46.47	49.4667	2.32	10.18	32.75	50.08	46.02	22.55	27.3167
BRCA	TCGA-BH-A0BZ-11	Normal	Stage IIIA	FEMALE	14.52	14.26	18.09	15.6233	2.95	7.33	5.67	27.96	24.33	19.39	14.605
BRCA	TCGA-BH-A0C0-01	Cancer	Stage IIA	FEMALE	45.07	42.01	54.01	47.03	42.88	51.84	18.83	36.47	45.31	42.46	39.6317
BRCA	TCGA-BH-A0C0-11	Normal	Stage IIA	FEMALE	11.98	14.49	14.48	13.65	5.03	12.67	3.71	18.74	22.98	19.87	13.8333
BRCA	TCGA-BH-A0C3-01	Cancer	Stage I	FEMALE	40.67	37.74	32.99	37.1333	2.14	11.32	3.73	13.35	44.22	35.27	18.3383
BRCA	TCGA-BH-A0C3-11	Normal	Stage I	FEMALE	12.49	7.14	14.69	11.44	7.44	8.94	5.71	17.83	21.01	14.74	12.6117
BRCA	TCGA-BH-A0DD-01	Cancer	Stage IIB	MALE	66.16	66.69	43.23	58.6933	60.75	40.56	84.68	83.26	67.27	61.09	66.2683
BRCA	TCGA-BH-A0DG-01	Cancer	Stage IIA	FEMALE	45.51	41.79	55.44	47.58	3.83	28.45	31.2	47.08	49.54	44.85	34.1583
BRCA	TCGA-BH-A0DG-11	Normal	Stage IIA	FEMALE	4.99	12.01	13.82	10.2733	2.93	7.05	3.41	18.55	24.93	12.11	11.4967
BRCA	TCGA-BH-A0DH-01	Cancer	Stage IIB	FEMALE	59.59	66.95	48.11	58.2167	8.34	32.72	36.03	59.66	52.95	52.61	40.385
BRCA	TCGA-BH-A0DH-11	Normal	Stage IIB	FEMALE	6.11	12.17	13.66	10.6467	3.41	11.44	3.28	12.81	18.16	15.87	10.8283
BRCA	TCGA-BH-A0DI-01	Cancer	Stage IIB	FEMALE	31.3	25.78	39.48	32.1867	36.52	53.42	46.01	53.46	54.56	48.74	48.785
BRCA	TCGA-BH-A0DI-11	Normal	Stage IIB	FEMALE	20.51	16.73	19.44	18.8933	13.76	21.62	17.67	41.19	45.05	29.04	28.055
BRCA	TCGA-BH-A0DK-01	Cancer	Stage IIA	FEMALE	48.38	49.98	56.81	51.7233	41.45	49.84	25.99	36.94	45.28	37.75	39.5417
BRCA	TCGA-BH-A0DK-11	Normal	Stage IIA	FEMALE	23.54	24.73	18.16	22.1433	3.74	11.3	3.9	17.65	24.12	15.93	12.7733
BRCA	TCGA-BH-A0DP-01	Cancer	Stage IIB	FEMALE	46.15	45.92	49.8	47.29	4.72	15.21	12.36	44.02	43.58	40.98	26.8117
BRCA	TCGA-BH-A0DP-11	Normal	Stage IIB	FEMALE	29.25	31.68	25.19	28.7067	4.37	16.04	5.98	27.26	32.37	25.38	18.5667
BRCA	TCGA-BH-A0DQ-01	Cancer	Stage IIB	FEMALE	38.21	35.33	15.78	29.7733	5.11	20.08	15.38	32.93	52.28	42.3	28.0133
BRCA	TCGA-BH-A0DQ-11	Normal	Stage IIB	FEMALE	3.28	8.32	10.3	7.3	3.47	8.38	3.1	13.55	15.38	11.69	9.26167
BRCA	TCGA-BH-A0DS-01	Cancer	Stage IIIA	FEMALE	60.07	61.74	74.87	65.56	41.57	87.83	60	69.22	62.24	72.76	65.6033
BRCA	TCGA-BH-A0DV-01	Cancer	Stage IIIA	FEMALE	39.13	36.51	18.84	31.4933	12.73	43.3	35.16	47.88	48.98	34.97	37.17
BRCA	TCGA-BH-A0DV-11	Normal	Stage IIIA	FEMALE	9.61	12.96	10.55	11.04	4.22	5.67	5.12	13.09	22.95	7.92	9.82833
BRCA	TCGA-BH-A0DZ-11	Normal	Stage IIB	FEMALE	13.76	9	14.61	12.4567	3.44	16.45	4.47	25.05	18.33	21.79	14.9217
BRCA	TCGA-BH-A0E0-01	Cancer	Stage IIIC	FEMALE	52.69	53.83	69.63	58.7167	61.54	82.25	55.82	63.98	61.44	65.99	65.17
BRCA	TCGA-BH-A0E0-11	Normal	Stage IIIC	FEMALE	2.85	6.56	14.09	7.83333	3.48	13.8	2.79	14.05	10.47	8.31	8.81667
BRCA	TCGA-BH-A0E1-01	Cancer	Stage IIB	FEMALE	49.45	64.26	47.81	53.84	3.35	54.07	6.21	53.78	45.96	51.54	35.8183
BRCA	TCGA-BH-A0E1-11	Normal	Stage IIB	FEMALE	15.49	11.33	22.89	16.57	8.3	25.85	16.15	37.61	37.65	37.13	27.115
BRCA	TCGA-BH-A0E2-01	Cancer	Stage IIIA	FEMALE	65.76	69.2	52.7	62.5533	28.99	55.79	30.72	48.43	50.65	50.11	44.115
BRCA	TCGA-BH-A0GY-01	Cancer	Stage IIA	FEMALE	49.06	46.38	39.17	44.87	29.11	63.92	31.25	45.97	50.32	51.75	45.3867
BRCA	TCGA-BH-A0GZ-01	Cancer	Stage IIA	FEMALE	63.45	59.81	60.21	61.1567	2.58	39.9	18.66	39.51	43.91	42.31	31.145
BRCA	TCGA-BH-A0H0-01	Cancer	Stage IA	FEMALE	70.89	79.13	73.93	74.65	2.1	12.32	2.87	8.55	28.61	42.21	16.11
BRCA	TCGA-BH-A0H3-01	Cancer	Stage I	FEMALE	46.75	46.38	28.18	40.4367	43.75	49.03	44.13	55	55.87	27.1	45.8133
BRCA	TCGA-BH-A0H6-01	Cancer	Stage I	FEMALE	48.47	42.84	13.22	34.8433	3.03	13.62	2.8	6.19	34.11	37.55	16.2167
BRCA	TCGA-BH-A0H7-01	Cancer	Stage IIIA	FEMALE	38.92	49.64	19.52	36.0267	1.92	9.41	5.85	40.2	18.42	8.21	14.0017
BRCA	TCGA-BH-A0H7-11	Normal	Stage IIIA	FEMALE	18.66	19.01	16.33	18	5.31	12.67	5.15	28.79	29.12	17.54	16.43
BRCA	TCGA-BH-A0H9-01	Cancer	Stage IIA	FEMALE	59.98	56.17	30.39	48.8467	1.97	7.96	3.79	8.16	12.55	7.75	7.03
BRCA	TCGA-BH-A0H9-11	Normal	Stage IIA	FEMALE	1.58	2.89	6.79	3.75333	2.42	10.83	2.83	14.16	6.25	7.89	7.39667
BRCA	TCGA-BH-A0HA-01	Cancer	Stage I	FEMALE	54.89	50.54	53.89	53.1067	2.79	8.25	9.45	12.45	30.12	19.41	13.745
BRCA	TCGA-BH-A0HA-11	Normal	Stage I	FEMALE	4.75	6.95	9.53	7.07667	2.62	4.94	3.04	15.01	16.22	10.38	8.70167
BRCA	TCGA-BH-A0HB-01	Cancer	Stage IA	FEMALE	55.56	55.37	28.32	46.4167	28.65	65.55	61.22	63.82	63.03	61.43	57.2833
BRCA	TCGA-BH-A0HF-01	Cancer	Stage IA	FEMALE	33.51	40.69	12.13	28.7767	11.65	62.33	35.32	55.49	35.71	37.28	39.63
BRCA	TCGA-BH-A0HI-01	Cancer	Stage IA	FEMALE	43.33	54.57	36.91	44.9367	3.62	17.51	11.38	46.53	42.32	25.17	24.4217
BRCA	TCGA-BH-A0HK-01	Cancer	Stage IIB	FEMALE	61.16	66.77	57.66	61.8633	68.36	87.13	81.57	77.43	62.94	65.83	73.8767
BRCA	TCGA-BH-A0HK-11	Normal	Stage IIB	FEMALE	7.3	11.79	12.67	10.5867	3.83	9.62	4.05	20.2	19.67	14.58	11.9917
BRCA	TCGA-BH-A0HN-01	Cancer	Stage IA	FEMALE	66.9	66.02	12.82	48.58	2.66	13.57	3.5	6.44	13.48	6.99	7.77333
BRCA	TCGA-BH-A0HP-01	Cancer	Stage IIIA	FEMALE	47.65	40.73	37.83	42.07	39.63	12.9	44.87	57.07	55.97	49.48	43.32
BRCA	TCGA-BH-A0HX-01	Cancer	Stage IIB	FEMALE	56.47	58.71	63.19	59.4567	17.28	22.46	24.71	38.51	43.54	43.31	31.635
BRCA	TCGA-BH-A0HY-01	Cancer	Stage I	FEMALE	71.97	69.66	51.23	64.2867	53.04	67.41	54.09	59.89	68.05	70.75	62.205
BRCA	TCGA-BH-A0RX-01	Cancer	Stage IIA	FEMALE	27.51	29.51	32.7	29.9067	25.53	29.42	16.73	29.33	33.28	30.59	27.48
BRCA	TCGA-BH-A0W3-01	Cancer	Stage IIA	FEMALE	56.53	64.88	50.59	57.3333	3.65	15.5	10.91	29.83	68.61	74.43	33.8217
BRCA	TCGA-BH-A0W4-01	Cancer	Stage IIA	FEMALE	42.46	41.61	16.27	33.4467	27.99	19.67	24.32	36.67	45.83	39.37	32.3083
BRCA	TCGA-BH-A0W5-01	Cancer	Stage IIA	FEMALE	32.3	29.64	20.73	27.5567	2.77	14.33	17.59	46.5	36.79	36.03	25.6683
BRCA	TCGA-BH-A0WA-01	Cancer	Stage I	FEMALE	42.8	43.36	63.77	49.9767	72.15	82.64	56.36	60.92	61.17	68.72	66.9933
BRCA	TCGA-BH-A18V-06	Cancer	Stage IIB	FEMALE	39.92	42.11	50.66	44.23	47.33	33.61	36.07	40.81	47.32	46.3	41.9067
BRCA	TCGA-BH-A1EN-01	Cancer	Stage IIA	FEMALE	58.12	64.77	82.08	68.3233	84.03	80.62	75.72	75.17	65.75	66.93	74.7033
BRCA	TCGA-BH-A1EN-11	Normal	Stage IIA	FEMALE	9.43	11.34	15.23	12	2.35	6.42	5.93	19.68	24.13	14.49	12.1667
BRCA	TCGA-BH-A1EO-01	Cancer	Stage IIA	FEMALE	52.13	48.1	41.82	47.35	41.04	25.55	44.96	49.6	47.04	53.28	43.5783
BRCA	TCGA-BH-A1EO-11	Normal	Stage IIA	FEMALE	2.7	7.1	7.01	5.60333	3.22	5.6	2.8	13.53	15.58	10.64	8.56167
BRCA	TCGA-BH-A1ES-01	Cancer	Stage IIB	FEMALE	66.98	68.11	40.36	58.4833	13.56	38.64	57.67	65.37	58.51	45.98	46.6217
BRCA	TCGA-BH-A1ES-06	Cancer	Stage IIB	FEMALE	52.01	57.46	42.11	50.5267	70.24	45.85	67.62	63.55	61.98	61.45	61.7817
BRCA	TCGA-BH-A1ES-11	Normal	Stage IIB	FEMALE	4.32	7.8	11.24	7.78667	2.82	7.5	3.44	15.1	24.46	14.24	11.26
BRCA	TCGA-BH-A1ET-01	Cancer	Stage I	FEMALE	52.49	51.97	30.36	44.94	4.01	8.45	4.14	32.88	54.72	34.93	23.1883
BRCA	TCGA-BH-A1ET-11	Normal	Stage I	FEMALE	5.47	9.93	12.66	9.35333	3.65	6.48	3.54	15.08	18.62	11.38	9.79167
BRCA	TCGA-BH-A1EU-01	Cancer	Stage I	FEMALE	12.7	28.8	37.59	26.3633	4.15	24.78	10.25	42.07	49.74	36.39	27.8967
BRCA	TCGA-BH-A1EU-11	Normal	Stage I	FEMALE	5.15	14.64	11.94	10.5767	3.33	8.42	5.21	18.71	31.69	10.81	13.0283
BRCA	TCGA-BH-A1EV-01	Cancer	Stage IIIA	FEMALE	66.18	70.18	46.14	60.8333	80.01	85.74	75.69	75.07	67.64	66.77	75.1533
BRCA	TCGA-BH-A1EV-11	Normal	Stage IIIA	FEMALE	12.92	9.8	16.03	12.9167	6.44	11.63	4.38	18.2	28.31	16.12	14.18
BRCA	TCGA-BH-A1EW-01	Cancer	Stage IIA	FEMALE	54.67	57.78	48.13	53.5267	2.44	9.07	22.78	21.27	34.76	18.49	18.135
BRCA	TCGA-BH-A1EW-11	Normal	Stage IIA	FEMALE	33.23	30.61	23.83	29.2233	2.25	6.46	8.78	12.08	30.31	16.16	12.6733
BRCA	TCGA-BH-A1EX-01	Cancer	Stage IIB	FEMALE	49.37	51.24	55.99	52.2	2.79	4.67	3.24	19.73	48.85	44.88	20.6933
BRCA	TCGA-BH-A1EY-01	Cancer	Stage IIA	FEMALE	48.08	50.2	55.07	51.1167	3.01	6.13	10.96	14.77	14.16	13.8	10.4717
BRCA	TCGA-BH-A1EY-11	Normal	Stage IIA	FEMALE	14.45	18.24	9.98	14.2233	2.84	10.98	9.33	27.65	31.59	18.17	16.76
BRCA	TCGA-BH-A1F0-01	Cancer	Stage IIA	FEMALE	16.2	19.72	15.67	17.1967	2.63	6.5	3.11	20.04	23.18	11.56	11.17
BRCA	TCGA-BH-A1F0-11	Normal	Stage IIA	FEMALE	9.83	13.02	12.05	11.6333	2.51	7.14	3.59	18.73	25.6	19.15	12.7867
BRCA	TCGA-BH-A1F2-01	Cancer	Stage IIIB	FEMALE	57.48	53.67	66.34	59.1633	39.1	22.42	39	48.58	49.37	47.64	41.0183
BRCA	TCGA-BH-A1F2-11	Normal	Stage IIIB	FEMALE	2.47	4.41	9.71	5.53	2.23	5.3	2.48	10	13.06	8.07	6.85667
BRCA	TCGA-BH-A1F5-01	Cancer	Stage IIA	FEMALE	58.58	57.31	60.69	58.86	2.03	6.32	14.9	27.79	40.42	34.12	20.93
BRCA	TCGA-BH-A1F5-11	Normal	Stage IIA	FEMALE	24.49	24.71	23.21	24.1367	3.42	8.76	8.81	28.78	32.17	21.52	17.2433
BRCA	TCGA-BH-A1F6-01	Cancer	NoRecord	FEMALE	43.63	49.33	61.58	51.5133	47.13	48.81	40.73	49.53	49.28	47.98	47.2433
BRCA	TCGA-BH-A1F6-11	Normal	NoRecord	FEMALE	5.3	10.24	10.1	8.54667	2.29	5.44	3.36	14.78	18.26	9.91	9.00667
BRCA	TCGA-BH-A1F8-01	Cancer	Stage IIIB	FEMALE	49	49.05	60.23	52.76	42.83	18.82	29.63	39.48	42.92	39.83	35.585
BRCA	TCGA-BH-A1F8-11	Normal	Stage IIIB	FEMALE	5.99	10.29	11.41	9.23	4.23	7.05	5.59	21.81	23.36	15.08	12.8533
BRCA	TCGA-BH-A1FB-01	Cancer	Stage IIB	FEMALE	26.3	24.36	28.08	26.2467	2.32	11.9	7.29	30.67	38.99	19.93	18.5167
BRCA	TCGA-BH-A1FB-11	Normal	Stage IIB	FEMALE	8.57	14.25	12.74	11.8533	3.81	6.91	4.58	21.5	27.67	15.35	13.3033
BRCA	TCGA-BH-A1FC-01	Cancer	Stage IIA	FEMALE	48.74	50.21	67.9	55.6167	54.58	53.79	44.61	50.75	51.61	48.95	50.715
BRCA	TCGA-BH-A1FC-11	Normal	Stage IIA	FEMALE	14.44	16.37	12.64	14.4833	3.38	7.58	4.06	17.49	23.93	16.4	12.14
BRCA	TCGA-BH-A1FD-01	Cancer	Stage I	FEMALE	54.3	54.03	73.41	60.58	3.36	7.16	12.93	11.21	21.58	29.98	14.37
BRCA	TCGA-BH-A1FD-11	Normal	Stage I	FEMALE	13.01	11.19	12.36	12.1867	3.75	5.31	2.6	14.98	29.36	16.82	12.1367
BRCA	TCGA-BH-A1FE-01	Cancer	Stage IIB	FEMALE	32.51	32.81	37.08	34.1333	20.08	22.88	15.82	36.7	44.59	38.21	29.7133
BRCA	TCGA-BH-A1FE-06	Cancer	Stage IIB	FEMALE	1.76	5.16	6.77	4.56333	2.29	4.62	2.45	8.48	16.77	5.42	6.67167
BRCA	TCGA-BH-A1FE-11	Normal	Stage IIB	FEMALE	6.54	6.03	11.55	8.04	3.34	5.97	3.35	12.89	19.11	12.97	9.605
BRCA	TCGA-BH-A1FG-01	Cancer	Stage I	FEMALE	57.03	61.8	25.4	48.0767	30.39	58.03	16.18	51.78	62.35	56.15	45.8133
BRCA	TCGA-BH-A1FG-11	Normal	Stage I	FEMALE	4.59	9.91	9.68	8.06	2.56	5.86	2.77	15.91	17.15	11.83	9.34667
BRCA	TCGA-BH-A1FH-01	Cancer	Stage IV	FEMALE	16.72	15.19	9.78	13.8967	15.97	15.37	12.07	26.84	35.27	20.71	21.0383
BRCA	TCGA-BH-A1FH-11	Normal	Stage IV	FEMALE	3.77	6.71	9.41	6.63	2.26	4.83	2.97	13.23	13.63	9.14	7.67667
BRCA	TCGA-BH-A1FJ-01	Cancer	Stage IIIA	FEMALE	52.66	67.96	50.46	57.0267	2.29	29.64	76.76	85.57	49.97	25.1	44.8883
BRCA	TCGA-BH-A1FJ-11	Normal	Stage IIIA	FEMALE	8.31	11.53	13.12	10.9867	2.69	5.46	2.68	15.21	20.99	8.88	9.31833
BRCA	TCGA-BH-A1FL-01	Cancer	Stage IIB	FEMALE	62.44	64.51	49.1	58.6833	4.26	23.39	27.76	42.98	47.14	40.68	31.035
BRCA	TCGA-BH-A1FM-01	Cancer	Stage IIIA	FEMALE	59.29	61.83	46.03	55.7167	54.59	67.11	54.02	68.04	63.93	61.6	61.5483
BRCA	TCGA-BH-A1FM-11	Normal	Stage IIIA	FEMALE	5.94	10.51	13.54	9.99667	3.53	7.27	3.45	13.07	19.07	8.45	9.14
BRCA	TCGA-BH-A1FN-01	Cancer	Stage IIA	FEMALE	55.6	59.57	50.95	55.3733	4.19	15.94	65.33	69.56	56.02	44.15	42.5317
BRCA	TCGA-BH-A1FN-11	Normal	Stage IIA	FEMALE	4.11	8.04	10.93	7.69333	2.68	5.92	2.72	11.51	12.76	6.3	6.98167
BRCA	TCGA-BH-A1FR-01	Cancer	Stage IIIB	FEMALE	49.56	43.22	34.31	42.3633	3.01	36.88	23.37	62.65	47.05	13.64	31.1
BRCA	TCGA-BH-A1FR-11	Normal	Stage IIIB	FEMALE	5.71	13.61	9.57	9.63	2.61	5.82	3.74	14.95	24.28	14.68	11.0133
BRCA	TCGA-BH-A1FU-01	Cancer	Stage IA	FEMALE	26.09	27.72	33.07	28.96	22.64	31.3	23.75	42.01	41.4	39.88	33.4967
BRCA	TCGA-BH-A201-01	Cancer	Stage IA	FEMALE	16.98	9.99	12.83	13.2667	2.6	7.24	5.08	13.56	41.52	18.57	14.7617
BRCA	TCGA-BH-A202-01	Cancer	Stage II	FEMALE	49.44	50.83	59.05	53.1067	2.35	4.99	2.82	10.54	38.15	27.34	14.365
BRCA	TCGA-BH-A203-01	Cancer	Stage IIB	FEMALE	47.92	44.8	66.04	52.92	51.28	50.24	45.5	54.55	51.59	51.97	50.855
BRCA	TCGA-BH-A203-11	Normal	Stage IIB	FEMALE	8.56	10.79	12.37	10.5733	3.6	9.24	4.62	26.54	22.86	15.53	13.7317
BRCA	TCGA-BH-A204-01	Cancer	Stage IIB	FEMALE	57.19	70.68	28.75	52.2067	30.85	48.65	70.74	69.19	48.24	42.41	51.68
BRCA	TCGA-BH-A204-11	Normal	Stage IIB	FEMALE	3.47	8.52	15.73	9.24	2.59	17.2	2.89	30	15.26	25.63	15.595
BRCA	TCGA-BH-A208-01	Cancer	Stage IIB	FEMALE	28.52	27.49	27.9	27.97	27.45	32.18	24.24	34.46	42.53	34.64	32.5833
BRCA	TCGA-BH-A208-11	Normal	Stage IIB	FEMALE	6.99	8.46	22.5	12.65	3.94	21.75	5.18	34.49	22.91	33.54	20.3017
BRCA	TCGA-BH-A209-01	Cancer	Stage I	FEMALE	36.26	30.4	47.81	38.1567	3.13	20.62	5.43	32.63	20.76	44.87	21.24
BRCA	TCGA-BH-A209-11	Normal	Stage I	FEMALE	8.42	18.9	20.33	15.8833	2.87	19.36	4.35	35.96	23.05	35.76	20.225
BRCA	TCGA-BH-A28O-01	Cancer	Stage IIIC	FEMALE	29.65	25.85	16.65	24.05	3.56	7.78	5.02	19.99	29.56	24.21	15.02
BRCA	TCGA-BH-A28Q-01	Cancer	Stage IIB	FEMALE	56.85	58.05	51.21	55.37	6.23	19.84	26.49	48.13	50.79	51.26	33.79
BRCA	TCGA-BH-A2L8-01	Cancer	Stage IIA	FEMALE	38.39	40.94	51.19	43.5067	28.8	28.81	36.21	50.84	38.74	37.7	36.85
BRCA	TCGA-BH-A42T-01	Cancer	Stage IIA	FEMALE	51.26	57.44	13.67	40.79	19.94	54.61	70.68	67.24	65.95	62.44	56.81
BRCA	TCGA-BH-A42U-01	Cancer	Stage IA	FEMALE	23.58	25	20.43	23.0033	2.94	9.43	5.1	19.46	31.13	23.73	15.2983
BRCA	TCGA-BH-A42V-01	Cancer	Stage IB	FEMALE	44.2	43.91	20.11	36.0733	1.89	7.24	10.25	13.31	13.16	16.65	10.4167
BRCA	TCGA-BH-A6R8-01	Cancer	Stage IIA	FEMALE	56.27	57.51	44.08	52.62	2.24	6.12	9.97	15.19	27.81	12	12.2217
BRCA	TCGA-BH-A6R9-01	Cancer	Stage IIA	FEMALE	39.31	33.81	28.09	33.7367	29.03	51.12	15.34	31.76	36.74	40.21	34.0333
BRCA	TCGA-BH-A8FY-01	Cancer	Stage IA	FEMALE	65.98	66.85	42.71	58.5133	2.94	30.49	76.78	87.35	63.29	44.38	50.8717
BRCA	TCGA-BH-A8FZ-01	Cancer	Stage IA	FEMALE	42.1	44.01	35.99	40.7	12.13	35.92	3.75	37.9	46.11	41.53	29.5567
BRCA	TCGA-BH-A8G0-01	Cancer	Stage IIB	FEMALE	40.41	40.28	15.87	32.1867	2.59	27.8	8.46	28.37	33.58	26.93	21.2883
BRCA	TCGA-BH-AB28-01	Cancer	Stage IIIA	FEMALE	47.4	50.19	63.44	53.6767	36.89	65.26	49.47	70.43	51.78	41.88	52.6183
BRCA	TCGA-C8-A1HE-01	Cancer	Stage IIA	FEMALE	56.01	61.24	58.95	58.7333	41.69	18.38	10.49	46.67	41.69	34.06	32.1633
BRCA	TCGA-C8-A1HF-01	Cancer	Stage IIA	FEMALE	58.1	60.12	43.62	53.9467	65.09	51.57	67.63	68.62	62.2	61.85	62.8267
BRCA	TCGA-C8-A1HG-01	Cancer	Stage IIA	FEMALE	55.32	50.17	26.46	43.9833	2.5	5.21	28.75	65.52	36.95	18.99	26.32
BRCA	TCGA-C8-A1HI-01	Cancer	Stage IIIA	FEMALE	52.11	55.17	46.61	51.2967	3.16	7.56	19.42	11.97	39.41	37.1	19.77
BRCA	TCGA-C8-A1HJ-01	Cancer	Stage IIA	FEMALE	51.88	50.21	71.77	57.9533	61.57	63.47	49.43	60.74	55.42	57.95	58.0967
BRCA	TCGA-C8-A1HK-01	Cancer	Stage IIB	FEMALE	56.52	61.29	53.86	57.2233	3.29	46.01	51.63	63.7	52.41	42.87	43.3183
BRCA	TCGA-C8-A1HL-01	Cancer	Stage IIIA	FEMALE	65.7	68.52	49.57	61.2633	42.85	76.6	88.5	74.79	66.54	54.43	67.285
BRCA	TCGA-C8-A1HM-01	Cancer	Stage IIA	FEMALE	62.19	62.35	18.37	47.6367	2.55	8.5	31.7	49.36	23.12	26.76	23.665
BRCA	TCGA-C8-A1HN-01	Cancer	Stage IIA	FEMALE	64.9	59.82	66.75	63.8233	44.08	53.02	77.78	78.4	72.25	71.34	66.145
BRCA	TCGA-C8-A1HO-01	Cancer	Stage IIIC	FEMALE	61.82	66.42	54.2	60.8133	23.33	37.3	68.98	68.92	62.71	69.9	55.19
BRCA	TCGA-C8-A26V-01	Cancer	Stage IIIA	FEMALE	49.24	58.3	31.73	46.4233	52.3	43.45	52.06	71.78	61.74	66.24	57.9283
BRCA	TCGA-C8-A26W-01	Cancer	Stage IIB	FEMALE	42.68	47.26	34.84	41.5933	2.84	11.84	3.18	24.4	21.43	26.03	14.9533
BRCA	TCGA-C8-A26X-01	Cancer	Stage IIA	FEMALE	45.17	45.64	54.02	48.2767	28.85	39.79	34.92	43.1	40.72	42.15	38.255
BRCA	TCGA-C8-A26Y-01	Cancer	Stage IIA	FEMALE	53.84	48.57	50.32	50.91	45.11	49.07	44.69	56.78	56.7	60.28	52.105
BRCA	TCGA-C8-A26Z-01	Cancer	Stage IIA	FEMALE	67.59	61.23	68.98	65.9333	50.44	58.12	51	57.65	66.89	58.68	57.13
BRCA	TCGA-C8-A273-01	Cancer	Stage IIB	FEMALE	58.78	59.02	51.92	56.5733	3.05	47.75	48.71	74.97	62.14	62.77	49.8983
BRCA	TCGA-C8-A274-01	Cancer	Stage IIA	FEMALE	60.22	61.51	74.65	65.46	60.29	65.13	63.45	61.65	50.63	57.73	59.8133
BRCA	TCGA-C8-A275-01	Cancer	Stage IIA	FEMALE	50.1	51.65	63.07	54.94	34.75	44.85	39.32	46.5	50.77	54.23	45.07
BRCA	TCGA-C8-A278-01	Cancer	Stage IIIA	FEMALE	45.23	45.74	56.62	49.1967	9.7	32.17	25.24	35.31	48.05	47.45	32.9867
BRCA	TCGA-C8-A27A-01	Cancer	Stage IIB	FEMALE	62.89	66.94	48.94	59.59	26.09	39.98	40.2	49.65	55.37	55.5	44.465
BRCA	TCGA-C8-A27B-01	Cancer	Stage IIB	FEMALE	51.76	52.96	68.93	57.8833	61.93	65.9	58.52	66.31	57.01	61.59	61.8767
BRCA	TCGA-C8-A3M7-01	Cancer	Stage IIIB	FEMALE	44.92	44.74	41.09	43.5833	34.91	27.14	30.73	34.12	47.6	34.82	34.8867
BRCA	TCGA-C8-A3M8-01	Cancer	Stage IA	FEMALE	52.49	56.1	58.2	55.5967	7.23	14.78	20.67	43.11	52.72	55.47	32.33
BRCA	TCGA-C8-A8HP-01	Cancer	Stage IIIA	FEMALE	26.56	28.2	38.23	30.9967	23.84	34.04	15.46	36.87	42.04	44.92	32.8617
BRCA	TCGA-C8-A8HQ-01	Cancer	Stage IIB	FEMALE	44.85	49.26	27.41	40.5067	57.6	53.84	55.06	59.74	55.76	58.87	56.8117
BRCA	TCGA-C8-A8HR-01	Cancer	Stage IIIA	FEMALE	30.92	27.78	17.83	25.51	16.29	30.23	10.35	30.55	33.37	38.23	26.5033
BRCA	TCGA-C8-A9FZ-01	Cancer	Stage IIB	FEMALE	70.31	73.68	80.54	74.8433	3.29	12.82	6.94	25.03	69.19	76.03	32.2167
BRCA	TCGA-D8-A1J8-01	Cancer	Stage IIB	FEMALE	42.87	52.13	19.15	38.05	58.3	64.51	59.52	59.76	55.7	53.81	58.6
BRCA	TCGA-D8-A1J9-01	Cancer	Stage IA	FEMALE	43.74	44.48	47.58	45.2667	41.22	36.28	31.59	37.77	43.64	36.78	37.88
BRCA	TCGA-D8-A1JA-01	Cancer	NoRecord	FEMALE	56.78	60.41	73.46	63.55	29.59	15.99	68.7	70.01	63.82	63.76	51.9783
BRCA	TCGA-D8-A1JB-01	Cancer	Stage IIB	FEMALE	34.08	31.87	29.76	31.9033	3.56	15.68	12.61	29.08	26.07	27.63	19.105
BRCA	TCGA-D8-A1JC-01	Cancer	Stage IIIA	FEMALE	54.51	51.84	54.92	53.7567	2.69	3.73	2.33	6.98	13.29	7.26	6.04667
BRCA	TCGA-D8-A1JD-01	Cancer	Stage IIB	FEMALE	43.12	46.86	50.17	46.7167	1.83	5.9	4.84	39.42	42.55	33.83	21.395
BRCA	TCGA-D8-A1JE-01	Cancer	Stage IIA	FEMALE	46.55	48.7	63.55	52.9333	2.33	11.08	14.44	35.93	25.14	27.57	19.415
BRCA	TCGA-D8-A1JF-01	Cancer	Stage IIIA	FEMALE	42.51	55.5	32.43	43.48	30.57	44.47	42.06	52.99	48.99	47.31	44.3983
BRCA	TCGA-D8-A1JG-01	Cancer	Stage IIA	FEMALE	37.54	41.49	50.08	43.0367	41.41	35.33	37.55	36.05	43.26	38.34	38.6567
BRCA	TCGA-D8-A1JH-01	Cancer	Stage IA	FEMALE	38.39	34.13	41.09	37.87	10.44	28.6	12.74	37.35	49.14	38.37	29.44
BRCA	TCGA-D8-A1JI-01	Cancer	Stage IIA	FEMALE	60.21	67.45	37.81	55.1567	1.85	15.12	9.35	29.13	53.81	37.12	24.3967
BRCA	TCGA-D8-A1JJ-01	Cancer	Stage IIA	FEMALE	42.41	38.69	16.58	32.56	26.08	28.77	26.49	33.58	42.84	32.07	31.6383
BRCA	TCGA-D8-A1JK-01	Cancer	Stage IIA	FEMALE	39.55	42.48	24.54	35.5233	56.96	48.53	51.66	53.85	52.85	49.13	52.1633
BRCA	TCGA-D8-A1JL-01	Cancer	Stage IIA	FEMALE	9.53	13.57	10.99	11.3633	26.49	23.72	26.72	31.31	38.01	32.57	29.8033
BRCA	TCGA-D8-A1JM-01	Cancer	Stage IIB	FEMALE	58.17	59.65	72.26	63.36	83.53	74.67	77.71	72.68	63.67	68.16	73.4033
BRCA	TCGA-D8-A1JN-01	Cancer	Stage IIIC	FEMALE	67.05	78.09	83.2	76.1133	51.93	40.92	40.65	42.27	44.53	47.43	44.6217
BRCA	TCGA-D8-A1JP-01	Cancer	Stage IA	FEMALE	51.57	54.19	66.21	57.3233	2.1	7.38	4.26	13.68	17.9	10.32	9.27333
BRCA	TCGA-D8-A1JS-01	Cancer	Stage IA	FEMALE	46.11	77.54	57.26	60.3033	2.65	9.32	4.43	39.57	47.74	40.61	24.0533
BRCA	TCGA-D8-A1JT-01	Cancer	Stage IIA	FEMALE	65.25	73.96	73.63	70.9467	21.93	44.43	55.65	70.03	58.79	53.81	50.7733
BRCA	TCGA-D8-A1JU-01	Cancer	Stage IA	FEMALE	37.88	39.53	42.38	39.93	2.37	15.99	18.18	41.79	29.7	23.04	21.845
BRCA	TCGA-D8-A1X5-01	Cancer	Stage IIIC	FEMALE	47.59	52.53	65.86	55.3267	63.03	65.99	63.92	65.65	58.57	62.42	63.2633
BRCA	TCGA-D8-A1X6-01	Cancer	Stage IIIA	FEMALE	58.81	68.57	46.74	58.04	1.96	21.88	5.85	49.71	19.87	13.19	18.7433
BRCA	TCGA-D8-A1X7-01	Cancer	Stage IIA	FEMALE	24.9	42.07	25.02	30.6633	2.74	28.06	45.55	56.1	25.23	14.34	28.67
BRCA	TCGA-D8-A1X8-01	Cancer	Stage IIIA	FEMALE	45.35	50	32.45	42.6	5.03	30.14	20.26	33.41	30.51	32.38	25.2883
BRCA	TCGA-D8-A1X9-01	Cancer	Stage IIB	FEMALE	55.17	61.73	63.56	60.1533	36.73	62.05	68.09	66.46	60.58	62.59	59.4167
BRCA	TCGA-D8-A1XA-01	Cancer	Stage IA	FEMALE	58.73	63.68	20.87	47.76	3.5	52.69	61.43	76.9	62.23	60.73	52.9133
BRCA	TCGA-D8-A1XB-01	Cancer	Stage IIB	FEMALE	50.56	50.61	35.49	45.5533	4.73	28.98	21.76	50.19	56.31	53.53	35.9167
BRCA	TCGA-D8-A1XC-01	Cancer	Stage IIIB	FEMALE	58.54	16.01	59.31	44.62	22.51	27.98	18	49.2	44.48	49.31	35.2467
BRCA	TCGA-D8-A1XD-01	Cancer	Stage IIIA	FEMALE	52.87	58.17	57.4	56.1467	2.95	12.3	22.67	21.66	3.63	16	13.2017
BRCA	TCGA-D8-A1XF-01	Cancer	Stage IIA	FEMALE	65.93	68.69	82.88	72.5	77.02	84.19	69.76	76.55	66.41	72.68	74.435
BRCA	TCGA-D8-A1XG-01	Cancer	Stage IIIB	FEMALE	41.83	57.15	15.42	38.1333	2.95	12.97	7.94	51.68	28.93	17.72	20.365
BRCA	TCGA-D8-A1XJ-01	Cancer	Stage IIIA	FEMALE	50.03	52.63	71.61	58.09	78.11	70.99	64.22	66.73	59.67	60.87	66.765
BRCA	TCGA-D8-A1XK-01	Cancer	Stage IIB	FEMALE	47.02	51	64.57	54.1967	52.4	45.23	48.43	48.89	49.72	41.87	47.7567
BRCA	TCGA-D8-A1XL-01	Cancer	Stage IIB	FEMALE	50.58	51.79	65.64	56.0033	62.12	38.74	46.46	54.83	54.94	51.73	51.47
BRCA	TCGA-D8-A1XM-01	Cancer	Stage IA	FEMALE	44.83	43.29	20.03	36.05	3.1	14.18	27.84	30.68	44.15	34.75	25.7833
BRCA	TCGA-D8-A1XO-01	Cancer	Stage IIB	FEMALE	48.93	50.01	40.46	46.4667	2.61	12.26	6.16	35.66	55.47	19.99	22.025
BRCA	TCGA-D8-A1XQ-01	Cancer	Stage IIA	FEMALE	39.22	37.1	36.47	37.5967	51.11	38.96	57.27	58.78	53.78	55.12	52.5033
BRCA	TCGA-D8-A1XR-01	Cancer	Stage IIB	FEMALE	23.81	40.26	48.46	37.51	3.2	56.7	41.16	55.71	49.23	28.19	39.0317
BRCA	TCGA-D8-A1XS-01	Cancer	Stage IIIC	MALE	46.03	43.36	48.3	45.8967	3.09	11.72	26.67	41.22	46.95	39.41	28.1767
BRCA	TCGA-D8-A1XT-01	Cancer	Stage IIA	FEMALE	39.44	38.53	29.64	35.87	39.79	40.98	32.16	44.62	49.8	44.85	42.0333
BRCA	TCGA-D8-A1XU-01	Cancer	Stage IA	FEMALE	41.89	43.77	54.3	46.6533	60.9	56.22	51.81	54.07	54.31	52.51	54.97
BRCA	TCGA-D8-A1XV-01	Cancer	Stage IIA	FEMALE	49.18	45.94	25.03	40.05	46.46	50.44	48.71	61.74	66.26	41.73	52.5567
BRCA	TCGA-D8-A1XW-01	Cancer	Stage IIA	FEMALE	29.32	9.67	44.26	27.75	34.9	64.43	58.86	58.48	44.72	52.54	52.3217
BRCA	TCGA-D8-A1XY-01	Cancer	Stage IIA	FEMALE	39.25	41.77	15.06	32.0267	1.96	6.22	3.5	28.16	21.1	5.84	11.13
BRCA	TCGA-D8-A1XZ-01	Cancer	Stage IIIA	FEMALE	56.86	48.42	74.06	59.78	64.43	58.33	53.39	62.77	55.47	58.07	58.7433
BRCA	TCGA-D8-A1Y0-01	Cancer	Stage IIIA	FEMALE	45.18	46.47	43.95	45.2	5.59	51.14	56.17	55.58	52.7	39.12	43.3833
BRCA	TCGA-D8-A1Y1-01	Cancer	Stage IIIA	FEMALE	41.59	43.19	36.83	40.5367	9.3	33.87	29.94	44.78	45.41	36.11	33.235
BRCA	TCGA-D8-A1Y2-01	Cancer	Stage IIA	FEMALE	37.96	40.61	22.04	33.5367	3.19	24.58	15.89	36.99	53.13	47.04	30.1367
BRCA	TCGA-D8-A1Y3-01	Cancer	Stage IIIA	FEMALE	57.4	59.51	76.38	64.43	6.17	29.4	9.54	48.32	47.22	73.98	35.7717
BRCA	TCGA-D8-A27E-01	Cancer	Stage IA	FEMALE	4.09	25.7	8.64	12.81	2.56	5.37	2.97	11.96	12.86	16.14	8.64333
BRCA	TCGA-D8-A27F-01	Cancer	Stage IIA	FEMALE	2.89	5.57	8.72	5.72667	22.9	66.23	42.93	55.92	61.1	62.77	51.975
BRCA	TCGA-D8-A27G-01	Cancer	Stage IIA	FEMALE	48.67	46.63	43.5	46.2667	36.84	43.99	33.67	59.18	46.66	55.58	45.9867
BRCA	TCGA-D8-A27H-01	Cancer	Stage IIA	FEMALE	58.49	62.11	66.77	62.4567	63.5	40.07	45.23	66.23	41.68	37.13	48.9733
BRCA	TCGA-D8-A27I-01	Cancer	Stage IIIA	FEMALE	27.02	28.93	14.65	23.5333	2.29	11.65	17.92	39.88	39.83	21.46	22.1717
BRCA	TCGA-D8-A27K-01	Cancer	Stage IIB	FEMALE	39.12	48.99	42.1	43.4033	13.83	46.85	48.82	57.63	43.83	25.65	39.435
BRCA	TCGA-D8-A27L-01	Cancer	Stage IIIA	FEMALE	32.92	37.71	28.49	33.04	2.85	9.16	13.36	24.78	40.28	28.14	19.7617
BRCA	TCGA-D8-A27M-01	Cancer	Stage IA	FEMALE	32.41	39.54	29.3	33.75	45.37	46.06	41.36	49.02	51.6	46.97	46.73
BRCA	TCGA-D8-A27N-01	Cancer	Stage IIIA	FEMALE	49.25	49.56	66.49	55.1	62.46	61.85	55.1	59.93	55.47	59.7	59.085
BRCA	TCGA-D8-A27P-01	Cancer	Stage IA	FEMALE	33.09	29.72	15.09	25.9667	2.81	16.1	3.93	24.08	55.29	48.01	25.0367
BRCA	TCGA-D8-A27R-01	Cancer	Stage IIIC	FEMALE	46.63	50.38	54.5	50.5033	6.81	45.47	47.01	59.65	47.38	45.35	41.945
BRCA	TCGA-D8-A27T-01	Cancer	Stage IIIC	FEMALE	40.89	53.63	58.73	51.0833	2.78	34.72	27.54	64.6	45.81	32.89	34.7233
BRCA	TCGA-D8-A27V-01	Cancer	Stage IIA	FEMALE	33.46	49.99	23.12	35.5233	3.45	30.7	18.84	50.3	53.59	47.57	34.075
BRCA	TCGA-D8-A27W-01	Cancer	Stage IIIB	FEMALE	51.93	50.45	54.3	52.2267	10.14	53.1	51.67	66.33	59.61	60.01	50.1433
BRCA	TCGA-D8-A3Z5-01	Cancer	Stage IIIC	FEMALE	40.69	45.18	38.75	41.54	3.23	18.05	22.18	37.5	44.9	41.33	27.865
BRCA	TCGA-D8-A3Z6-01	Cancer	Stage IIIC	FEMALE	50.6	48.41	32.69	43.9	2.25	5.85	4.03	28.39	54.21	50.05	24.13
BRCA	TCGA-D8-A4Z1-01	Cancer	Stage IA	FEMALE	22.09	25.82	20.23	22.7133	11.02	16.75	5.3	24.49	30.05	22.36	18.3283
BRCA	TCGA-D8-A73U-01	Cancer	Stage IIA	FEMALE	30.65	27.3	39.13	32.36	27.37	17.28	12.35	25.96	40.98	30.88	25.8033
BRCA	TCGA-D8-A73W-01	Cancer	Stage IIIA	FEMALE	25.01	41.17	14.47	26.8833	46.38	47.9	36.86	50.07	54	50.9	47.685
BRCA	TCGA-D8-A73X-01	Cancer	Stage IIA	FEMALE	55.68	61.1	38.42	51.7333	3.62	41.44	23.49	38.53	44.21	34.64	30.9883
BRCA	TCGA-E2-A105-01	Cancer	Stage IIA	FEMALE	75.06	74.76	50.2	66.6733	2.22	22.19	8.79	31.09	50.01	57.48	28.63
BRCA	TCGA-E2-A106-01	Cancer	Stage IB	FEMALE	62.23	68.35	21.61	50.73	8.57	56.47	53.42	69.77	66.64	56.75	51.9367
BRCA	TCGA-E2-A107-01	Cancer	Stage IIIA	FEMALE	54.97	52.4	44.3	50.5567	2.16	13.31	5.27	17.18	39.74	44.27	20.3217
BRCA	TCGA-E2-A108-01	Cancer	Stage IIIA	FEMALE	31.53	21.79	44.11	32.4767	2.75	12.02	10.33	29.16	40.35	32.08	21.115
BRCA	TCGA-E2-A109-01	Cancer	Stage IIA	FEMALE	66.45	62.11	33.21	53.9233	24.9	36.05	77.18	80.55	55.78	50.69	54.1917
BRCA	TCGA-E2-A10B-01	Cancer	Stage IIB	FEMALE	48.94	44.4	43.33	45.5567	2.22	12.37	8.41	41.44	37.09	30.17	21.95
BRCA	TCGA-E2-A10C-01	Cancer	Stage IIB	FEMALE	54.03	51.64	65.79	57.1533	70.52	81.13	58.02	60.81	61.08	61.56	65.52
BRCA	TCGA-E2-A10E-01	Cancer	Stage IIA	FEMALE	65.32	65.72	50.32	60.4533	4.64	45.83	42.89	56.74	71.14	24.1	40.89
BRCA	TCGA-E2-A10F-01	Cancer	Stage IIA	FEMALE	51.99	53.14	56.4	53.8433	41.81	41.38	49.07	60.06	58.1	62.17	52.0983
BRCA	TCGA-E2-A14N-01	Cancer	Stage IIB	FEMALE	45.29	40.01	46.42	43.9067	37.86	34.92	22.06	32.73	47.43	37.55	35.425
BRCA	TCGA-E2-A14U-01	Cancer	Stage I	FEMALE	22.36	27.8	23.46	24.54	2.92	5.38	5.67	16.64	27.46	16.53	12.4333
BRCA	TCGA-E2-A15I-01	Cancer	Stage IIA	FEMALE	38.46	51.33	24.96	38.25	31.74	42.8	46.54	55.12	54.87	51.52	47.0983
BRCA	TCGA-E2-A15I-11	Normal	Stage IIA	FEMALE	2.13	4	9.27	5.13333	2.83	8.02	4.99	15.3	19.67	9.76	10.095
BRCA	TCGA-E2-A15J-01	Cancer	Stage I	FEMALE	63.79	55.78	11.25	43.6067	8.27	13.87	67.39	82.44	70.71	76.32	53.1667
BRCA	TCGA-E2-A15K-01	Cancer	Stage IIA	FEMALE	45.43	56.1	21.7	41.0767	2.16	4.78	3.26	18.06	17.73	9.14	9.18833
BRCA	TCGA-E2-A15K-06	Cancer	Stage IIA	FEMALE	67.64	77.76	13.72	53.04	3.19	6.68	4.29	6.78	40.6	9.42	11.8267
BRCA	TCGA-E2-A15K-11	Normal	Stage IIA	FEMALE	6.45	8.73	10.72	8.63333	4.59	4.74	4.98	15.54	17.88	10.03	9.62667
BRCA	TCGA-E2-A1AZ-01	Cancer	Stage IIB	FEMALE	55.65	52.49	54.78	54.3067	60.02	62.71	62.23	57.89	54.27	54.05	58.5283
BRCA	TCGA-E2-A1B0-01	Cancer	Stage IIIA	FEMALE	43.76	51.82	32.65	42.7433	3.04	10.86	7.96	34.65	45.55	47.72	24.9633
BRCA	TCGA-E2-A1B1-01	Cancer	Stage IIB	FEMALE	32.47	33.58	36.75	34.2667	3.32	22.29	20.31	41.65	50.16	28.41	27.69
BRCA	TCGA-E2-A1B4-01	Cancer	Stage IIIA	FEMALE	62.73	62.91	68.55	64.73	44.91	12.03	6.87	44.45	46.58	41.95	32.7983
BRCA	TCGA-E2-A1B5-01	Cancer	Stage IIA	FEMALE	28.27	28.4	34.13	30.2667	14.83	25.05	25.84	43.69	43.26	37.29	31.66
BRCA	TCGA-E2-A1B5-11	Normal	Stage IIA	FEMALE	3.43	6.36	10.98	6.92333	2.33	4.57	4.41	16.43	17.71	11.77	9.53667
BRCA	TCGA-E2-A1B6-01	Cancer	Stage IIA	FEMALE	11.73	17.53	16.12	15.1267	16.2	15.54	10.89	28.99	33.34	25.86	21.8033
BRCA	TCGA-E2-A1BC-01	Cancer	Stage IA	FEMALE	50.6	44.96	14.58	36.7133	46.41	65.27	39.68	62.19	59.63	56.41	54.9317
BRCA	TCGA-E2-A1BC-11	Normal	Stage IA	FEMALE	1.64	5.38	8.04	5.02	2.12	6.76	3.52	16.4	16.18	10.17	9.19167
BRCA	TCGA-E2-A1BD-01	Cancer	Stage IIA	FEMALE	63.08	67.38	34.19	54.8833	38.4	59.34	62.09	66.92	64.59	70.29	60.2717
BRCA	TCGA-E2-A1IE-01	Cancer	Stage IIB	FEMALE	54.5	56.17	64.11	58.26	3.14	11.4	14	51.93	57.72	56.51	32.45
BRCA	TCGA-E2-A1IF-01	Cancer	Stage I	FEMALE	36.94	35.28	35.71	35.9767	7.68	10.64	27.15	42.75	41.23	22.67	25.3533
BRCA	TCGA-E2-A1IF-11	Normal	Stage I	FEMALE	13.02	14.72	16.55	14.7633	10.71	10.86	8.48	28.15	30.16	20.9	18.21
BRCA	TCGA-E2-A1IG-01	Cancer	Stage IIB	FEMALE	48.82	60.32	61.62	56.92	44.41	59.04	52.07	65.08	51.69	57.98	55.045
BRCA	TCGA-E2-A1IH-01	Cancer	Stage I	FEMALE	47.31	48.09	47.69	47.6967	2.18	5.48	5.7	24.9	40.12	28	17.73
BRCA	TCGA-E2-A1II-01	Cancer	Stage I	FEMALE	37.55	41.49	23.47	34.17	1.99	8.58	9.13	13.81	17.35	16.93	11.2983
BRCA	TCGA-E2-A1II-11	Normal	Stage I	FEMALE	3.65	10.26	11.26	8.39	3.04	5.87	3.11	14.45	18.65	11.35	9.41167
BRCA	TCGA-E2-A1IJ-01	Cancer	Stage I	FEMALE	40.34	39.32	28.94	36.2	16.37	13.64	8.12	32.56	41.27	29.87	23.6383
BRCA	TCGA-E2-A1IK-01	Cancer	Stage IIA	FEMALE	6.13	19.88	9.94	11.9833	1.66	7.16	2.97	21.17	18.82	15.11	11.1483
BRCA	TCGA-E2-A1IL-01	Cancer	Stage IIA	FEMALE	56.65	56.1	24.41	45.72	2.66	10.64	27.4	28.9	27.27	21.02	19.6483
BRCA	TCGA-E2-A1IN-01	Cancer	Stage I	FEMALE	54.15	47.59	69.8	57.18	79.12	44.94	68.95	68.24	63.98	65.21	65.0733
BRCA	TCGA-E2-A1IO-01	Cancer	Stage I	FEMALE	35.92	34.09	46.87	38.96	2.05	6.27	10.3	14.99	10.97	10.99	9.26167
BRCA	TCGA-E2-A1IO-11	Normal	Stage I	FEMALE	10.77	17.48	17.55	15.2667	3.52	8.71	3.45	17.5	17.73	12.59	10.5833
BRCA	TCGA-E2-A1IP-01	Cancer	Stage IIB	FEMALE	18.3	21.17	23.19	20.8867	10.19	19.14	16.41	37.2	48.01	41.11	28.6767
BRCA	TCGA-E2-A1IU-01	Cancer	Stage IA	FEMALE	38.83	41.96	34.43	38.4067	8.1	29.56	30.63	57.37	42.89	42.45	35.1667
BRCA	TCGA-E2-A1L6-01	Cancer	Stage IIA	FEMALE	42.85	48.33	40.35	43.8433	8.95	7.35	3.9	35.38	26.74	14	16.0533
BRCA	TCGA-E2-A1L7-01	Cancer	Stage IIIA	FEMALE	55.78	63.87	77.91	65.8533	72.65	69.3	61.23	67.08	55.22	48.24	62.2867
BRCA	TCGA-E2-A1L7-11	Normal	Stage IIIA	FEMALE	19.35	22.45	19.48	20.4267	12.99	13.68	6.65	17.92	26.96	15.98	15.6967
BRCA	TCGA-E2-A1L8-01	Cancer	Stage IIA	FEMALE	52.64	51.61	14.23	39.4933	37.11	39.14	33.44	52.11	52.3	39.43	42.255
BRCA	TCGA-E2-A1L9-01	Cancer	Stage IIA	FEMALE	45.9	47.63	45.37	46.3	10.53	16.15	13.7	51.7	44.21	23.85	26.69
BRCA	TCGA-E2-A1LA-01	Cancer	Stage IIA	FEMALE	37.07	44.09	24.38	35.18	2.52	25.88	36.85	47.17	45.5	26.22	30.69
BRCA	TCGA-E2-A1LB-01	Cancer	Stage IIB	FEMALE	52.14	53.4	59.8	55.1133	55.47	64.76	51.76	59.73	54.93	56.61	57.21
BRCA	TCGA-E2-A1LB-11	Normal	Stage IIB	FEMALE	9.04	12.89	14.97	12.3	5.61	9.93	5.8	22.79	24.32	17.8	14.375
BRCA	TCGA-E2-A1LE-01	Cancer	Stage IIIC	FEMALE	54.31	55.21	63.44	57.6533	59.65	48.3	45.94	47.34	53.99	48	50.5367
BRCA	TCGA-E2-A1LG-01	Cancer	Stage IIA	FEMALE	30.07	49.93	20.56	33.52	38.47	41.62	33.9	39.84	45.1	37.7	39.4383
BRCA	TCGA-E2-A1LH-01	Cancer	Stage I	FEMALE	44.06	43.45	30.2	39.2367	17.39	26.69	26.62	36.88	46.34	43.03	32.825
BRCA	TCGA-E2-A1LI-01	Cancer	Stage IIB	FEMALE	41.62	48.06	56.71	48.7967	40.22	36.78	28.13	45.3	45.19	42.83	39.7417
BRCA	TCGA-E2-A1LI-11	Normal	Stage IIB	FEMALE	18.35	24.01	23.93	22.0967	5.78	11.35	4.25	17.47	24.93	18.64	13.7367
BRCA	TCGA-E2-A1LK-01	Cancer	Stage IIIC	FEMALE	63.24	69.55	76.83	69.8733	81.77	81.15	74.05	75.04	64.01	69.14	74.1933
BRCA	TCGA-E2-A1LL-01	Cancer	Stage IIIA	FEMALE	31.46	31.26	13.46	25.3933	42.39	13.16	48.12	52.22	48.9	48.37	42.1933
BRCA	TCGA-E2-A1LS-01	Cancer	Stage IA	FEMALE	61.41	71.42	57.97	63.6	36.99	78.69	54.21	85.08	60.3	88.16	67.2383
BRCA	TCGA-E2-A1LS-11	Normal	Stage IA	FEMALE	3.31	8.02	14.92	8.75	2.78	15.91	4.15	30.94	13.08	33.87	16.7883
BRCA	TCGA-E2-A2P5-01	Cancer	Stage IIIC	FEMALE	57.63	54.51	52.73	54.9567	13.59	30.86	39.36	47.16	56.6	58.99	41.0933
BRCA	TCGA-E2-A2P6-01	Cancer	Stage IIB	FEMALE	65.29	70.2	37.18	57.5567	1.68	7.98	6.24	13.68	17.7	28.29	12.595
BRCA	TCGA-E2-A3DX-01	Cancer	Stage IIIC	FEMALE	32.66	37.86	27.02	32.5133	3.93	9.42	8.08	27.84	40.97	33.91	20.6917
BRCA	TCGA-E2-A56Z-01	Cancer	Stage IIB	FEMALE	54.93	68.89	30.54	51.4533	20.01	14.17	78.4	82.38	45.27	36.07	46.05
BRCA	TCGA-E2-A570-01	Cancer	Stage IB	FEMALE	47.98	47.53	39.28	44.93	2.98	8.46	20.69	43.51	44.39	21	23.505
BRCA	TCGA-E2-A572-01	Cancer	Stage IIIA	FEMALE	58.75	57.73	23.88	46.7867	19.03	30.05	31.69	53.89	42.56	26.64	33.9767
BRCA	TCGA-E2-A573-01	Cancer	Stage IA	FEMALE	51.47	48.64	55.68	51.93	49.98	45.12	38.93	49.31	52.22	49.59	47.525
BRCA	TCGA-E2-A574-01	Cancer	Stage IIA	FEMALE	67.78	69.2	51.12	62.7	50.22	35.22	80.51	85.56	71.9	70.43	65.64
BRCA	TCGA-E2-A576-01	Cancer	Stage IA	FEMALE	61.45	59.93	69.69	63.69	62.47	76.15	69.7	66.86	69.48	70.07	69.1217
BRCA	TCGA-E2-A9RU-01	Cancer	Stage IIIC	FEMALE	49.42	50.82	68.29	56.1767	62.67	76.86	61.07	69.46	60.83	67.11	66.3333
BRCA	TCGA-E9-A1N3-01	Cancer	Stage IIIA	FEMALE	39.76	42.54	21.82	34.7067	2.9	36.51	4.45	35.71	53.44	71.36	34.0617
BRCA	TCGA-E9-A1N4-01	Cancer	Stage IIIA	FEMALE	31.26	43.32	34.88	36.4867	2.35	10.86	2.97	12.92	15.6	10.62	9.22
BRCA	TCGA-E9-A1N4-11	Normal	Stage IIIA	FEMALE	13.56	17.43	17.87	16.2867	3.1	8.78	3.77	17.58	24.55	15.52	12.2167
BRCA	TCGA-E9-A1N5-01	Cancer	Stage IIB	FEMALE	45.18	49.94	38.67	44.5967	4.87	33.75	42.03	62.31	58.48	53.34	42.4633
BRCA	TCGA-E9-A1N5-11	Normal	Stage IIB	FEMALE	6.78	10.5	15.96	11.08	3.18	10.64	7.29	22.75	27.64	17.37	14.8117
BRCA	TCGA-E9-A1N6-01	Cancer	Stage IIB	FEMALE	45.14	47.39	40.54	44.3567	6.06	41.16	20.76	46.13	47.82	38.09	33.3367
BRCA	TCGA-E9-A1N6-11	Normal	Stage IIB	FEMALE	8.2	12.34	13.26	11.2667	4.07	10.01	4.63	21.07	26.54	15.73	13.675
BRCA	TCGA-E9-A1N8-01	Cancer	Stage IIA	FEMALE	50.02	42.73	57.73	50.16	87.47	88.1	80.58	81.58	70.77	75.09	80.5983
BRCA	TCGA-E9-A1N8-11	Normal	Stage IIA	FEMALE	2.21	6.57	7.9	5.56	2.14	5.29	2.56	11.7	13.31	8.58	7.26333
BRCA	TCGA-E9-A1N9-01	Cancer	Stage IIA	FEMALE	47.4	39.18	70.62	52.4	70.62	67.79	59.62	65.9	63.16	65.31	65.4
BRCA	TCGA-E9-A1NA-01	Cancer	Stage IIA	FEMALE	57.53	59.95	55.89	57.79	73.88	69.39	68.45	66.09	60.6	59.88	66.3817
BRCA	TCGA-E9-A1NA-11	Normal	Stage IIA	FEMALE	7.21	16.14	10.7	11.35	5.69	8.07	4.9	21.03	20.14	15.26	12.515
BRCA	TCGA-E9-A1NC-01	Cancer	Stage IIB	FEMALE	37.35	41.37	45.52	41.4133	17.92	11.22	6.33	34.98	42.81	38.88	25.3567
BRCA	TCGA-E9-A1ND-01	Cancer	Stage IIB	FEMALE	44.69	44.26	54.55	47.8333	46.24	39.26	33.63	40.48	45.14	40.3	40.8417
BRCA	TCGA-E9-A1ND-11	Normal	Stage IIB	FEMALE	7.24	11.21	12	10.15	3.33	7.18	2.24	16.83	17.61	13.24	10.0717
BRCA	TCGA-E9-A1NE-01	Cancer	Stage IIB	FEMALE	34.54	31.5	33.81	33.2833	2.98	8.63	19.36	29.56	23.48	11.84	15.975
BRCA	TCGA-E9-A1NE-11	Normal	Stage IIB	FEMALE	3.68	8.06	8.85	6.86333	2.63	4.44	2.87	13.58	17.93	10.03	8.58
BRCA	TCGA-E9-A1NF-01	Cancer	Stage IIA	FEMALE	41.21	42.66	43.91	42.5933	3	16.18	24.93	24.75	32.65	30.93	22.0733
BRCA	TCGA-E9-A1NF-11	Normal	Stage IIA	FEMALE	3.2	7.57	9.49	6.75333	2.94	6.43	3.2	20.99	16.14	10.68	10.0633
BRCA	TCGA-E9-A1NG-01	Cancer	Stage IIA	FEMALE	26.41	30.31	28.44	28.3867	3.11	4.21	3.64	14.33	22.85	16.74	10.8133
BRCA	TCGA-E9-A1NG-11	Normal	Stage IIA	FEMALE	3.12	8.85	7.75	6.57333	2.69	5.57	2.86	15.51	14.39	8.01	8.17167
BRCA	TCGA-E9-A1NH-01	Cancer	Stage IIB	FEMALE	49.79	47.86	32.32	43.3233	4.88	25.43	27.17	65.98	57.56	63.44	40.7433
BRCA	TCGA-E9-A1NI-01	Cancer	Stage IIA	FEMALE	56.02	55.32	42.29	51.21	47.44	62.98	66.95	67.92	59.26	67.49	62.0067
BRCA	TCGA-E9-A1QZ-01	Cancer	Stage IIA	FEMALE	33.78	36.58	35.13	35.1633	2.87	18.44	8.19	42.35	40.79	34.55	24.5317
BRCA	TCGA-E9-A1R0-01	Cancer	Stage IIA	FEMALE	39.15	49.28	26.79	38.4067	2.44	10.47	17.95	57.43	45.3	33.66	27.875
BRCA	TCGA-E9-A1R2-01	Cancer	Stage IIIC	FEMALE	50.74	54.31	50.99	52.0133	3.03	5.66	2.98	16.71	24.57	21.01	12.3267
BRCA	TCGA-E9-A1R3-01	Cancer	Stage IIIC	FEMALE	45.54	40.08	12.3	32.64	37.35	44.53	40.72	48.96	50.62	38.86	43.5067
BRCA	TCGA-E9-A1R4-01	Cancer	Stage IA	FEMALE	47.82	47.65	59.76	51.7433	37.6	25.94	21.4	41.63	47.29	36.19	35.0083
BRCA	TCGA-E9-A1R5-01	Cancer	Stage IA	FEMALE	51.44	52.62	70.33	58.13	77.84	51.87	62.37	63.34	61.17	53.72	61.7183
BRCA	TCGA-E9-A1R6-01	Cancer	Stage IIA	FEMALE	55.44	58.3	47.6	53.78	2.85	38.64	54.24	60.19	55.8	65.74	46.2433
BRCA	TCGA-E9-A1R7-01	Cancer	Stage IIA	FEMALE	49.82	55.09	45.26	50.0567	54.51	50.72	54.53	60.67	61.5	57.51	56.5733
BRCA	TCGA-E9-A1R7-11	Normal	Stage IIA	FEMALE	5.18	11.32	11.68	9.39333	2.64	4.48	3.41	12.49	17.99	14.23	9.20667
BRCA	TCGA-E9-A1RA-01	Cancer	Stage IA	FEMALE	44.35	43.57	35.4	41.1067	23.6	46.64	21.04	48.23	54.96	52.05	41.0867
BRCA	TCGA-E9-A1RB-01	Cancer	Stage IIA	FEMALE	42.29	32.74	12.76	29.2633	23.19	57.65	48.82	54.33	48.16	51.6	47.2917
BRCA	TCGA-E9-A1RB-11	Normal	Stage IIA	FEMALE	6.57	11.78	16.89	11.7467	4.2	17.58	5.71	31.93	22.31	30.43	18.6933
BRCA	TCGA-E9-A1RC-01	Cancer	Stage IIIC	FEMALE	64.69	67.41	71.14	67.7467	72.13	84.92	75.16	88.18	66.97	88.85	79.3683
BRCA	TCGA-E9-A1RC-11	Normal	Stage IIIC	FEMALE	3.72	7.73	18.85	10.1	6.1	17.35	4.41	26.82	19.12	26.02	16.6367
BRCA	TCGA-E9-A1RD-01	Cancer	Stage IIA	FEMALE	48.81	60.84	35.66	48.4367	3.15	26.48	5.14	58.91	43.33	65.35	33.7267
BRCA	TCGA-E9-A1RD-11	Normal	Stage IIA	FEMALE	8.03	16.05	12.24	12.1067	2.55	6.83	2.89	20.08	22.42	14.79	11.5933
BRCA	TCGA-E9-A1RE-01	Cancer	Stage IIIA	FEMALE	57.01	68.91	62.45	62.79	74.9	69.97	71.02	70.15	62.92	65.81	69.1283
BRCA	TCGA-E9-A1RF-01	Cancer	Stage IIIA	FEMALE	52.07	53.95	60.47	55.4967	4.16	23.82	29.13	69.61	43.59	56.89	37.8667
BRCA	TCGA-E9-A1RF-11	Normal	Stage IIIA	FEMALE	2.61	5.67	14.97	7.75	3.55	16.52	5	27.08	10.27	24.21	14.4383
BRCA	TCGA-E9-A1RG-01	Cancer	Stage IIIA	FEMALE	61.69	56.75	43.75	54.0633	2.76	16.17	32.18	57.99	45.37	51.53	34.3333
BRCA	TCGA-E9-A1RH-01	Cancer	Stage IIA	FEMALE	53.42	56.29	39.89	49.8667	30.82	49.93	40.77	47.54	49.81	50.08	44.825
BRCA	TCGA-E9-A1RH-11	Normal	Stage IIA	FEMALE	5.64	7.17	11.29	8.03333	3.38	6.84	2.71	14.37	18.36	14.69	10.0583
BRCA	TCGA-E9-A1RI-01	Cancer	Stage IIIA	FEMALE	45.46	49.96	23.15	39.5233	4.3	20.18	18.51	41.32	55.16	58.45	32.9867
BRCA	TCGA-E9-A1RI-11	Normal	Stage IIIA	FEMALE	9.11	12.14	14.3	11.85	2.9	4.6	2.48	12.58	19	13.02	9.09667
BRCA	TCGA-E9-A226-01	Cancer	Stage IIIA	FEMALE	34.78	32.85	60.3	42.6433	3.89	26.63	6.93	55.95	42.01	66.32	33.6217
BRCA	TCGA-E9-A227-01	Cancer	Stage IIB	FEMALE	41.66	40.41	12.5	31.5233	2.91	24.01	8.02	37.91	18.08	15.2	17.6883
BRCA	TCGA-E9-A228-01	Cancer	Stage IIB	FEMALE	50.54	58.53	72.07	60.38	4.03	32.96	16.3	54.02	44.83	62.27	35.735
BRCA	TCGA-E9-A229-01	Cancer	Stage IA	FEMALE	47.84	46.08	39.99	44.6367	2.39	28.25	21.77	34.13	39.7	33.26	26.5833
BRCA	TCGA-E9-A22A-01	Cancer	Stage IIA	FEMALE	45.57	42.32	56.36	48.0833	3.44	17.18	5.92	25.2	18.68	33.48	17.3167
BRCA	TCGA-E9-A22B-01	Cancer	Stage IA	FEMALE	52.21	46.14	52.87	50.4067	5.81	43.57	16.22	64.74	53.11	78.01	43.5767
BRCA	TCGA-E9-A22D-01	Cancer	Stage IIA	FEMALE	42.93	46.78	58.03	49.2467	4.19	33.9	13.89	67.44	46.49	71.59	39.5833
BRCA	TCGA-E9-A22E-01	Cancer	Stage IIIA	FEMALE	46.49	48.84	39.26	44.8633	3.65	20.94	7.58	38.65	36.85	52.7	26.7283
BRCA	TCGA-E9-A22G-01	Cancer	Stage IIA	FEMALE	46.65	39.85	51.7	46.0667	56.95	81.78	65.04	84.29	60.63	87.45	72.69
BRCA	TCGA-E9-A22H-01	Cancer	Stage IIB	FEMALE	51.34	52.78	22.88	42.3333	10.14	28	37.36	52.76	55.86	38.99	37.185
BRCA	TCGA-E9-A243-01	Cancer	Stage IIA	FEMALE	35.88	42.06	37.65	38.53	33.49	41.77	30.57	41.91	40.97	37.49	37.7
BRCA	TCGA-E9-A244-01	Cancer	Stage IIA	FEMALE	32.52	19.31	51.14	34.3233	50.6	55.24	46.26	51.54	50.19	51.72	50.925
BRCA	TCGA-E9-A245-01	Cancer	Stage IIB	FEMALE	52.84	39.73	35.78	42.7833	2.68	8.33	6.45	35.83	19.68	13.46	14.405
BRCA	TCGA-E9-A247-01	Cancer	Stage IA	FEMALE	63.98	66.52	78.85	69.7833	80.49	79.29	73.79	74.75	65.68	75.34	74.89
BRCA	TCGA-E9-A248-01	Cancer	Stage IIA	FEMALE	27.97	29.73	22.03	26.5767	29.95	38.16	42.28	58.19	51.89	51.64	45.3517
BRCA	TCGA-E9-A249-01	Cancer	Stage IIA	FEMALE	57.33	65.07	42.16	54.8533	44.79	30.38	34.84	45.24	43.91	28.95	38.0183
BRCA	TCGA-E9-A24A-01	Cancer	Stage IIA	FEMALE	31.2	36	13	26.7333	3.73	16.6	55.09	65.02	41.63	27.85	34.9867
BRCA	TCGA-E9-A295-01	Cancer	Stage IIA	FEMALE	40.79	40.17	58.7	46.5533	56.36	49.38	62.07	64.77	53.16	55.98	56.9533
BRCA	TCGA-E9-A2JS-01	Cancer	Stage IIB	FEMALE	56.98	58.01	70.1	61.6967	39.68	39.43	49.11	57.84	61.7	61.4	51.5267
BRCA	TCGA-E9-A2JT-01	Cancer	Stage IIA	FEMALE	29.32	36.08	27.22	30.8733	11.93	17.66	8.52	24.1	41.22	26.1	21.5883
BRCA	TCGA-E9-A3HO-01	Cancer	Stage IIA	FEMALE	65.32	65.12	62.73	64.39	46.5	24.42	65.46	65.24	58.81	39.13	49.9267
BRCA	TCGA-E9-A3Q9-01	Cancer	Stage IIIC	FEMALE	18.38	57.41	18.68	31.49	3.2	29.54	46.27	65.86	56.82	47.63	41.5533
BRCA	TCGA-E9-A3QA-01	Cancer	Stage IIA	FEMALE	33.35	35.3	31.17	33.2733	2.28	6.41	3.69	14.7	24.37	17.45	11.4833
BRCA	TCGA-E9-A3X8-01	Cancer	Stage IIB	FEMALE	41.91	39.59	27.18	36.2267	2.48	7.46	13.42	22.43	37.18	38.67	20.2733
BRCA	TCGA-E9-A54X-01	Cancer	Stage IA	FEMALE	3.34	25.09	51.34	26.59	2.66	7.3	4.46	17.7	39.08	41.28	18.7467
BRCA	TCGA-E9-A54Y-01	Cancer	Stage IIIA	FEMALE	71.01	70.42	41.34	60.9233	14.99	32.56	61.39	60.66	65.46	56.97	48.6717
BRCA	TCGA-E9-A5UO-01	Cancer	Stage IIA	FEMALE	70.34	73.64	12.52	52.1667	2.59	16.85	20.49	49.08	73.29	74.7	39.5
BRCA	TCGA-E9-A5UP-01	Cancer	Stage IIA	FEMALE	70.05	72.77	83.77	75.53	4.76	32.48	52.28	55.46	54.42	44.75	40.6917
BRCA	TCGA-E9-A6HE-01	Cancer	Stage IIIC	FEMALE	47.96	52.27	63.22	54.4833	36.95	55.93	34.21	54.46	48.94	59.96	48.4083
BRCA	TCGA-EW-A1IW-01	Cancer	Stage IIB	FEMALE	48.3	46.06	49.9	48.0867	38.26	31.27	33.5	38.17	52.26	47.97	40.2383
BRCA	TCGA-EW-A1IX-01	Cancer	Stage IIA	FEMALE	25.75	42.61	31.14	33.1667	3.49	27.86	23.3	35.99	46.9	33.22	28.46
BRCA	TCGA-EW-A1IY-01	Cancer	Stage I	FEMALE	43.08	41.95	32.78	39.27	57.94	18.21	46.77	44.27	44.6	41.8	42.265
BRCA	TCGA-EW-A1IZ-01	Cancer	Stage IIIA	FEMALE	37.78	40.28	39.07	39.0433	2.55	21.78	22.02	40.04	41.13	31.23	26.4583
BRCA	TCGA-EW-A1J1-01	Cancer	Stage IIB	FEMALE	43.85	65.83	29.49	46.39	2.11	7.84	29.05	46.49	25.06	29.47	23.3367
BRCA	TCGA-EW-A1J2-01	Cancer	Stage IIB	FEMALE	46.17	44.51	27.44	39.3733	15.93	44.02	30.85	47.54	44.99	47.86	38.5317
BRCA	TCGA-EW-A1J3-01	Cancer	Stage IA	FEMALE	41.73	34.29	72.22	49.4133	1.58	8.41	4.28	38.8	53.26	62.8	28.1883
BRCA	TCGA-EW-A1J5-01	Cancer	Stage IIB	FEMALE	48.72	54.5	33.65	45.6233	2.37	14.21	24.8	44.85	51.58	31.24	28.175
BRCA	TCGA-EW-A1J6-01	Cancer	Stage I	FEMALE	60.68	60.51	56.27	59.1533	1.78	4.33	2.35	7.06	42.13	19.02	12.7783
BRCA	TCGA-EW-A1OV-01	Cancer	Stage IIB	FEMALE	40.42	37.41	44.71	40.8467	54.82	55.79	40.57	49.24	52.48	52.19	50.8483
BRCA	TCGA-EW-A1OW-01	Cancer	Stage IIA	FEMALE	53.71	54.45	70.79	59.65	65.19	62.14	56.01	59.88	56.18	54.92	59.0533
BRCA	TCGA-EW-A1OX-01	Cancer	Stage IIA	FEMALE	74.77	80.21	70.06	75.0133	4.79	22.82	53.39	71.99	70	75.38	49.7283
BRCA	TCGA-EW-A1OY-01	Cancer	Stage IIA	FEMALE	67.78	58.81	46.43	57.6733	61.38	65.76	75.52	76.22	62.72	72.46	69.01
BRCA	TCGA-EW-A1OZ-01	Cancer	Stage IIA	FEMALE	61.04	65.51	73.58	66.71	74.24	71.68	60.62	67.34	54.17	59.17	64.5367
BRCA	TCGA-EW-A1P0-01	Cancer	Stage IIB	FEMALE	62.41	51.94	23.52	45.9567	33.82	40.65	35.15	50.12	64.11	70.12	48.995
BRCA	TCGA-EW-A1P1-01	Cancer	Stage IIIC	FEMALE	17.41	24.19	23.89	21.83	4.93	13.59	12.85	32.56	29.52	25.96	19.9017
BRCA	TCGA-EW-A1P3-01	Cancer	Stage IIA	FEMALE	49.66	55.85	31.82	45.7767	7.66	30.75	37.54	47.11	49.25	41.01	35.5533
BRCA	TCGA-EW-A1P4-01	Cancer	Stage IIA	FEMALE	38.71	45.84	43.09	42.5467	51.78	44.91	42.67	47.44	49.97	43.23	46.6667
BRCA	TCGA-EW-A1P5-01	Cancer	Stage IIB	FEMALE	57.46	53.27	52.98	54.57	33.42	47.79	62.39	70.59	49.8	64.51	54.75
BRCA	TCGA-EW-A1P6-01	Cancer	Stage IIB	FEMALE	50.08	45.27	37.63	44.3267	4.39	18.37	58.06	68.04	50.18	61.81	43.475
BRCA	TCGA-EW-A1P7-01	Cancer	Stage IIA	FEMALE	24.3	25.78	27.15	25.7433	14.95	17.78	8.8	26.18	31.52	26.54	20.9617
BRCA	TCGA-EW-A1P8-01	Cancer	Stage IIIC	FEMALE	45.47	49.51	60.13	51.7033	56.88	52.49	49.24	50.2	48.09	50.32	51.2033
BRCA	TCGA-EW-A1PA-01	Cancer	Stage IIB	FEMALE	49.92	50.8	51.6	50.7733	52.56	51.05	37.1	49.27	50.21	49.6	48.2983
BRCA	TCGA-EW-A1PB-01	Cancer	Stage IIIA	FEMALE	38.92	39.75	26.26	34.9767	42.88	39.04	26.72	39.31	41.16	38.58	37.9483
BRCA	TCGA-EW-A1PC-01	Cancer	Stage IIB	FEMALE	69.81	74.44	63.1	69.1167	32.62	39.31	71.22	76.18	63.99	66.97	58.3817
BRCA	TCGA-EW-A1PD-01	Cancer	Stage IIA	MALE	48.92	45.99	44.29	46.4	62.78	57.96	49.64	55.35	52.39	52.29	55.0683
BRCA	TCGA-EW-A1PE-01	Cancer	Stage IIA	FEMALE	54.01	59.64	17	43.55	2.32	9.21	14.75	19.03	45.43	40.37	21.8517
BRCA	TCGA-EW-A1PF-01	Cancer	Stage IA	FEMALE	40.76	40.24	37.78	39.5933	49.69	45.53	37.29	46.87	46.57	41.81	44.6267
BRCA	TCGA-EW-A1PG-01	Cancer	Stage IIB	FEMALE	26.44	29.39	29.86	28.5633	15.11	19.77	12.99	26.11	35.79	27.5	22.8783
BRCA	TCGA-EW-A1PH-01	Cancer	Stage IIA	FEMALE	67.99	72.48	64.93	68.4667	5.45	28.21	59.11	71.29	48.38	57.95	45.065
BRCA	TCGA-EW-A2FR-01	Cancer	Stage IIIC	FEMALE	39.51	36.57	38.45	38.1767	2.91	20.05	21.87	31.31	42.36	34.23	25.455
BRCA	TCGA-EW-A2FS-01	Cancer	Stage IIB	FEMALE	48.85	50.49	50.81	50.05	49.37	48.47	42.53	51.83	50.15	49.54	48.6483
BRCA	TCGA-EW-A2FV-01	Cancer	Stage IIIC	FEMALE	47.85	47.68	32.35	42.6267	2.45	15.23	17.52	35.3	36.89	32.9	23.3817
BRCA	TCGA-EW-A2FW-01	Cancer	Stage IIA	FEMALE	63.52	64.29	18.88	48.8967	2.93	17.62	15.94	58.84	20.01	43.56	26.4833
BRCA	TCGA-EW-A3E8-01	Cancer	Stage IIB	FEMALE	44.45	45.18	28.59	39.4067	39.2	37.52	32.02	40.67	53.54	50.53	42.2467
BRCA	TCGA-EW-A3U0-01	Cancer	Stage IIIA	FEMALE	49.71	47.58	42.83	46.7067	53.73	42.45	43.45	48.45	50.32	48.76	47.86
BRCA	TCGA-EW-A423-01	Cancer	Stage IIA	FEMALE	60.65	61.63	69.53	63.9367	1.96	8.88	33.99	22.37	50.3	46.73	27.3717
BRCA	TCGA-EW-A424-01	Cancer	Stage IIIA	FEMALE	53.78	57.04	50.21	53.6767	65.84	71.04	46.24	55.03	63.38	61.19	60.4533
BRCA	TCGA-EW-A6S9-01	Cancer	NoRecord	NoRecord	55.16	54.33	41.09	50.1933	10.95	16.9	11.07	31.95	46.79	30.12	24.63
BRCA	TCGA-EW-A6SA-01	Cancer	NoRecord	NoRecord	73.89	77.67	54.31	68.6233	91.78	90.89	86.8	77.86	74.75	83.08	84.1933
BRCA	TCGA-EW-A6SB-01	Cancer	NoRecord	NoRecord	44.92	42.76	46.84	44.84	36.46	44.7	17.22	34.11	43.44	45.54	36.9117
BRCA	TCGA-EW-A6SC-01	Cancer	NoRecord	NoRecord	54.23	51.58	18.93	41.58	49.98	71.2	42.42	62.85	51.67	36.12	52.3733
BRCA	TCGA-EW-A6SD-01	Cancer	NoRecord	NoRecord	55.02	56.07	66.41	59.1667	70.3	58.24	58.97	55.34	56.28	58.77	59.65
BRCA	TCGA-GI-A2C8-01	Cancer	Stage IIIB	FEMALE	46.48	49.62	43.42	46.5067	29.2	45.46	43.51	55.79	57.51	57.57	48.1733
BRCA	TCGA-GI-A2C9-01	Cancer	Stage IIB	FEMALE	61.29	65.79	69.89	65.6567	74.91	67.65	59.08	61.92	58.6	60.84	63.8333
BRCA	TCGA-GM-A2D9-01	Cancer	Stage I	FEMALE	50.83	56.72	36.56	48.0367	74.2	54.59	61.5	69.74	58.83	60.5	63.2267
BRCA	TCGA-GM-A2DA-01	Cancer	Stage IIB	FEMALE	39.76	44.72	13.23	32.57	39.56	41.32	38.82	46.53	52.01	50.64	44.8133
BRCA	TCGA-GM-A2DB-01	Cancer	Stage IIA	FEMALE	40.07	43.65	45.12	42.9467	45.27	41.14	36.12	48.14	49.46	46.76	44.4817
BRCA	TCGA-GM-A2DC-01	Cancer	Stage IIA	FEMALE	60.53	62.09	41.15	54.59	39.48	30.59	68.97	77.5	65.51	51.73	55.63
BRCA	TCGA-GM-A2DD-01	Cancer	Stage I	FEMALE	34.45	41.26	16.11	30.6067	39.6	50.36	40.86	51.06	52.95	43.97	46.4667
BRCA	TCGA-GM-A2DF-01	Cancer	Stage IIA	FEMALE	50.03	49.04	46.86	48.6433	3.59	26.18	21.16	38.98	43.25	40.49	28.9417
BRCA	TCGA-GM-A2DH-01	Cancer	Stage I	FEMALE	47.35	49.55	61.47	52.79	45.19	50.89	34.62	46.82	51.11	45.8	45.7383
BRCA	TCGA-GM-A2DI-01	Cancer	Stage I	FEMALE	20.12	36.04	36.64	30.9333	15.47	14.04	16.03	29.91	32.8	27.96	22.7017
BRCA	TCGA-GM-A2DK-01	Cancer	Stage I	FEMALE	43.7	49.28	30.88	41.2867	8.28	34.57	35.7	54.91	53.44	40.91	37.9683
BRCA	TCGA-GM-A2DL-01	Cancer	Stage I	FEMALE	41.76	49.51	50.17	47.1467	60.96	54.04	53.19	57.78	48.44	51.97	54.3967
BRCA	TCGA-GM-A2DM-01	Cancer	Stage IIA	FEMALE	4.37	38.98	11.84	18.3967	2.36	38.73	2.98	13.83	31.18	42.44	21.92
BRCA	TCGA-GM-A2DN-01	Cancer	Stage IIA	FEMALE	44.46	45.44	48.68	46.1933	38.12	29.26	23.93	43.11	47.91	41.76	37.3483
BRCA	TCGA-GM-A2DO-01	Cancer	Stage I	FEMALE	34.08	37.73	20.26	30.69	3.8	8.95	4.4	25.22	31.66	30.57	17.4333
BRCA	TCGA-GM-A3NW-01	Cancer	Stage IIA	FEMALE	54.47	59.69	57.84	57.3333	3.51	25.56	45.6	57.6	61.03	54.64	41.3233
BRCA	TCGA-GM-A3NY-01	Cancer	Stage IIB	FEMALE	59.94	58.49	13.79	44.0733	3.84	35.24	8.82	34.59	48.27	41.9	28.7767
BRCA	TCGA-GM-A3XG-01	Cancer	Stage IIIA	FEMALE	14.33	27.32	17.08	19.5767	4.3	8.98	6.3	23.34	31.73	18.41	15.51
BRCA	TCGA-GM-A3XL-01	Cancer	Stage IIA	FEMALE	60.94	61.31	66.91	63.0533	49.33	44.31	35.45	41.67	57.46	52.23	46.7417
BRCA	TCGA-GM-A3XN-01	Cancer	Stage IIIA	FEMALE	44.89	44.56	38.14	42.53	2.51	8.13	22.28	26.36	43.16	31.68	22.3533
BRCA	TCGA-GM-A4E0-01	Cancer	Stage IIIC	FEMALE	33.71	33.32	37.13	34.72	29.95	27.44	23.01	38.61	39.72	35.38	32.3517
BRCA	TCGA-GM-A5PV-01	Cancer	Stage IIB	FEMALE	38.06	49.39	25.02	37.49	12.83	41.37	38.04	57.92	49.77	39.81	39.9567
BRCA	TCGA-GM-A5PX-01	Cancer	Stage IIB	FEMALE	45.08	43.29	41.22	43.1967	36.44	40.71	41.42	53.42	46.42	35.06	42.245
BRCA	TCGA-HN-A2NL-01	Cancer	Stage IIA	FEMALE	66.18	64.93	81.17	70.76	78.36	79.62	76.54	76.98	62.83	67.18	73.585
BRCA	TCGA-JL-A3YW-01	Cancer	Stage IIB	FEMALE	47.46	46.53	53.57	49.1867	45.62	48.1	40.11	42.45	52.33	49.61	46.37
BRCA	TCGA-JL-A3YX-01	Cancer	Stage IIA	FEMALE	47.43	58.69	44.79	50.3033	5.59	14.13	64.67	72.84	52.06	39.38	41.445
BRCA	TCGA-LD-A66U-01	Cancer	Stage IIB	FEMALE	46.95	41.75	24.46	37.72	4.57	19.67	32.39	48.7	47.73	26.73	29.965
BRCA	TCGA-LD-A74U-01	Cancer	Stage IIIC	FEMALE	41.35	38.56	43.13	41.0133	50.67	37.57	34.78	39.48	50.16	44.43	42.8483
BRCA	TCGA-LD-A7W5-01	Cancer	Stage IIIC	FEMALE	39	41.45	35.87	38.7733	38.87	43.26	41.72	51.87	48.49	45.95	45.0267
BRCA	TCGA-LD-A7W6-01	Cancer	Stage IIB	FEMALE	53.07	52.52	32.78	46.1233	35.69	48.83	47.09	67.62	53.75	58.83	51.9683
BRCA	TCGA-LD-A9QF-01	Cancer	Stage IA	FEMALE	27.7	28.81	35	30.5033	17.91	25.77	13.74	33.13	37.76	32.55	26.81
BRCA	TCGA-LL-A440-01	Cancer	Stage IA	FEMALE	24.71	27.79	25.5	26	6.27	14.97	4.76	22.08	29.45	27.15	17.4467
BRCA	TCGA-LL-A441-01	Cancer	Stage IA	FEMALE	36.19	38.49	35.75	36.81	26.05	24.58	17.13	30.83	43.28	37.72	29.9317
BRCA	TCGA-LL-A442-01	Cancer	Stage IIA	FEMALE	60.35	57.72	18.21	45.4267	4.83	5.59	4.11	37.29	15.76	33.41	16.8317
BRCA	TCGA-LL-A50Y-01	Cancer	Stage IIA	FEMALE	55.84	62.53	21.68	46.6833	3.11	7.4	7.25	42.81	46.77	44.94	25.38
BRCA	TCGA-LL-A5YL-01	Cancer	Stage IIB	FEMALE	47.65	44.79	48.68	47.04	71.92	63.99	40.64	53.15	52.51	36	53.035
BRCA	TCGA-LL-A5YM-01	Cancer	Stage IIIB	FEMALE	62.44	66.14	70.69	66.4233	72.63	45.93	65.5	79.95	65.37	65.52	65.8167
BRCA	TCGA-LL-A5YN-01	Cancer	Stage IIA	FEMALE	42.82	42.02	36.34	40.3933	16.7	21.85	20.8	27.8	35.32	29.14	25.2683
BRCA	TCGA-LL-A5YO-01	Cancer	Stage IA	FEMALE	30.45	31.87	34.62	32.3133	6.72	18.22	13.92	29.12	35.21	26.07	21.5433
BRCA	TCGA-LL-A5YP-01	Cancer	Stage IIB	FEMALE	56.3	56.39	64.83	59.1733	56.79	47.72	35.78	49.43	53.21	47.53	48.41
BRCA	TCGA-LL-A6FP-01	Cancer	Stage IIA	FEMALE	78.06	75.5	35.11	62.89	1.79	10.98	3.76	36.34	51.43	70.02	29.0533
BRCA	TCGA-LL-A6FQ-01	Cancer	Stage IIIA	FEMALE	64.42	62.06	34.95	53.81	37.3	43.54	73.9	69.47	67.49	59.07	58.4617
BRCA	TCGA-LL-A6FR-01	Cancer	Stage IIA	FEMALE	57.6	57.71	67.53	60.9467	61.43	69.18	45.69	50.93	58.21	52.24	56.28
BRCA	TCGA-LL-A73Y-01	Cancer	Stage IA	FEMALE	47.11	45.75	67.01	53.29	54.91	50.14	47.79	48.22	51.63	45.97	49.7767
BRCA	TCGA-LL-A73Z-01	Cancer	Stage IV	FEMALE	31.82	28.35	37.78	32.65	15.63	32.05	4.58	22.79	31.68	33.11	23.3067
BRCA	TCGA-LL-A740-01	Cancer	Stage IA	FEMALE	45.88	43.95	61.9	50.5767	50.58	80.45	46.01	55.16	53.23	62.29	57.9533
BRCA	TCGA-LL-A7SZ-01	Cancer	Stage IIB	FEMALE	44.34	42.52	29.35	38.7367	6.11	18	5.86	47.54	32.93	25.4	22.64
BRCA	TCGA-LL-A7T0-01	Cancer	Stage IIB	FEMALE	56.84	57.62	38.66	51.04	6.46	22.41	47.76	53.42	57.06	62.97	41.68
BRCA	TCGA-LL-A8F5-01	Cancer	Stage IIA	FEMALE	37.38	31.14	23.48	30.6667	63.73	80.56	70.38	74.47	60.47	65.61	69.2033
BRCA	TCGA-LL-A9Q3-01	Cancer	Stage IIIC	FEMALE	50.14	48.98	54.61	51.2433	3.85	22.09	15.04	42.93	61.85	56.33	33.6817
BRCA	TCGA-LQ-A4E4-01	Cancer	Stage IIIA	FEMALE	65.17	67.5	71.41	68.0267	67.85	72.18	77.51	78.89	64.08	67.15	71.2767
BRCA	TCGA-MS-A51U-01	Cancer	Stage IIB	FEMALE	29.02	35.41	37.91	34.1133	2.69	28.17	13.29	35.07	50.58	39.46	28.21
BRCA	TCGA-OL-A5RU-01	Cancer	Stage IIA	FEMALE	43.96	46.09	39.91	43.32	5.7	9.12	12.03	32.77	41.4	33.21	22.3717
BRCA	TCGA-OL-A5RV-01	Cancer	Stage IIIC	FEMALE	37.76	39.17	22.3	33.0767	7.75	19.28	11.27	38.08	33.51	30.63	23.42
BRCA	TCGA-OL-A5RW-01	Cancer	Stage IIA	FEMALE	64.24	65.51	65.8	65.1833	49.06	34.35	41.51	38.62	44.91	41.38	41.6383
BRCA	TCGA-OL-A5RX-01	Cancer	Stage IA	FEMALE	43.91	44.54	35.08	41.1767	35.54	27.73	33.14	37.01	48.21	42.87	37.4167
BRCA	TCGA-OL-A5RY-01	Cancer	Stage IIA	FEMALE	29.49	35.65	25.87	30.3367	18.67	21.6	18.24	28.27	38.27	33.98	26.505
BRCA	TCGA-OL-A5RZ-01	Cancer	Stage IA	FEMALE	73.97	78.14	82.85	78.32	10.41	18.42	85.25	87.22	70.71	73.13	57.5233
BRCA	TCGA-OL-A5S0-01	Cancer	Stage IIB	FEMALE	32.9	28.86	38.99	33.5833	51.14	50.81	46.43	50	50.04	44.72	48.8567
BRCA	TCGA-OL-A66H-01	Cancer	Stage IB	FEMALE	56.81	57.09	42.5	52.1333	2.54	11.62	43.38	60.27	45.39	58.03	36.8717
BRCA	TCGA-OL-A66I-01	Cancer	Stage IIA	FEMALE	44.44	48.15	49.98	47.5233	42.54	36.73	30.52	41.4	50.23	39.1	40.0867
BRCA	TCGA-OL-A66J-01	Cancer	Stage I	FEMALE	54.17	55.58	51.55	53.7667	2.5	6.51	3.56	9.27	51.85	45.92	19.935
BRCA	TCGA-OL-A66K-01	Cancer	Stage IIA	FEMALE	54.41	54.23	60.76	56.4667	81.58	59.74	74.19	72.83	65.77	66.34	70.075
BRCA	TCGA-OL-A66L-01	Cancer	Stage IA	FEMALE	49.8	47.49	50.73	49.34	2.3	17.68	8.39	34.74	41.89	40.92	24.32
BRCA	TCGA-OL-A66N-01	Cancer	Stage IIIC	FEMALE	48.27	41.91	40.49	43.5567	61.22	40.76	41.86	57.48	62.14	62.79	54.375
BRCA	TCGA-OL-A66O-01	Cancer	Stage IIB	FEMALE	64.09	65.79	43.78	57.8867	37.43	37.76	64.14	73.66	59.37	50.54	53.8167
BRCA	TCGA-OL-A66P-01	Cancer	Stage IIA	FEMALE	41.52	35.84	26.91	34.7567	34.76	40.47	22.55	34.15	49.19	42.08	37.2
BRCA	TCGA-OL-A6VO-01	Cancer	Stage IA	FEMALE	61.45	62.08	66.62	63.3833	42.97	49.71	49.12	55.55	58.29	58.37	52.335
BRCA	TCGA-OL-A6VQ-01	Cancer	Stage IIA	FEMALE	32.92	34.72	45.35	37.6633	4.4	9.07	6.23	28.57	38.14	36.26	20.445
BRCA	TCGA-OL-A6VR-01	Cancer	Stage IA	FEMALE	45.36	56.28	28.19	43.2767	5.75	9.06	12.62	42.98	50.19	21.79	23.7317
BRCA	TCGA-OL-A97C-01	Cancer	Stage IIB	FEMALE	4.86	4.42	8.9	6.06	66.97	72.19	57.08	71.73	60.02	60.98	64.8283
BRCA	TCGA-PL-A8LV-01	Cancer	Stage IIIB	FEMALE	55.05	53.56	49.62	52.7433	58.29	56.08	36.09	50.09	56.21	49.35	51.0183
BRCA	TCGA-PL-A8LX-01	Cancer	Stage IV	FEMALE	45.74	27.36	18.35	30.4833	6.27	67.14	63.22	64.27	39.61	27.41	44.6533
BRCA	TCGA-PL-A8LY-01	Cancer	Stage IIB	FEMALE	4.37	6.76	7.74	6.29	1.78	5.23	2.82	14.02	14.74	11.42	8.335
BRCA	TCGA-PL-A8LZ-01	Cancer	Stage IIIB	FEMALE	10.82	8.46	9.15	9.47667	30.91	34.59	26.18	32.31	39.26	41.89	34.19
BRCA	TCGA-S3-A6ZF-01	Cancer	Stage IIA	FEMALE	53.23	49.37	39.35	47.3167	51.95	70.5	49.69	61.53	58.7	63	59.2283
BRCA	TCGA-S3-A6ZG-01	Cancer	Stage IIB	FEMALE	55.55	59.15	70.43	61.71	63.66	81.13	67.66	72.46	64.32	69.55	69.7967
BRCA	TCGA-S3-A6ZH-01	Cancer	Stage IIIC	FEMALE	66.1	50.33	65.73	60.72	12.36	37.02	52.93	68.32	70.89	63.53	50.8417
BRCA	TCGA-S3-AA0Z-01	Cancer	Stage IIB	FEMALE	57.68	64.92	76.38	66.3267	77.99	79.68	73.59	79.89	60.83	65.06	72.84
BRCA	TCGA-S3-AA10-01	Cancer	Stage IIA	FEMALE	45.76	47.82	17.67	37.0833	47.71	45	27.95	51.23	46.09	45.11	43.8483
BRCA	TCGA-S3-AA11-01	Cancer	Stage IIA	FEMALE	49.08	52.85	65.82	55.9167	23.67	14.88	12.34	45.58	44.05	53.37	32.315
BRCA	TCGA-S3-AA12-01	Cancer	Stage IIIA	FEMALE	76.54	82.12	33.28	63.98	1.99	9.28	13.84	43.45	34.28	18.29	20.1883
BRCA	TCGA-S3-AA14-01	Cancer	Stage I	FEMALE	43.47	40.67	44.17	42.77	4.77	66.22	13.33	37.84	49.7	43.03	35.815
BRCA	TCGA-S3-AA15-01	Cancer	Stage IIB	FEMALE	31.86	27.24	31.68	30.26	3.08	15.06	5.7	18.19	27.84	23.4	15.545
BRCA	TCGA-S3-AA17-01	Cancer	Stage IIB	FEMALE	50.81	54.57	47.79	51.0567	32.05	36.1	26.95	38.6	49.95	43.06	37.785
BRCA	TCGA-UL-AAZ6-01	Cancer	Stage IIA	FEMALE	76.13	78.86	85.28	80.09	32.75	60.95	41.85	70.63	52.94	51.73	51.8083
BRCA	TCGA-UU-A93S-01	Cancer	Stage IV	FEMALE	56.36	57.24	26.32	46.64	3.51	9.99	22.87	17.71	47.21	47.46	24.7917
BRCA	TCGA-V7-A7HQ-01	Cancer	NoRecord	NoRecord	52.73	55.89	49.46	52.6933	3.13	17.41	5.59	23.93	17.05	15.84	13.825
BRCA	TCGA-W8-A86G-01	Cancer	Stage IIA	FEMALE	36.78	35.24	13.97	28.6633	4.76	9.81	14.18	27.5	26.53	24.52	17.8833
BRCA	TCGA-WT-AB41-01	Cancer	Stage IIB	FEMALE	49.08	44.57	57.17	50.2733	4.23	13.9	9.87	43.96	43.2	41.42	26.0967
BRCA	TCGA-WT-AB44-01	Cancer	Stage IA	FEMALE	53.16	53.53	71.66	59.45	3.47	8.44	10.58	9.81	37.66	39.41	18.2283
BRCA	TCGA-XX-A899-01	Cancer	Stage IIIA	FEMALE	41.34	39.71	33.93	38.3267	12.55	17.25	24.34	49.96	49.14	36.83	31.6783
BRCA	TCGA-XX-A89A-01	Cancer	Stage IIB	FEMALE	40.37	31.86	45.58	39.27	2.77	15.92	8.13	53.25	46.16	52.77	29.8333
BRCA	TCGA-Z7-A8R5-01	Cancer	Stage IIIA	FEMALE	31.42	28.34	34.53	31.43	5.63	24.96	16.8	47.63	48.58	43.37	31.1617
BRCA	TCGA-Z7-A8R6-01	Cancer	Stage I	FEMALE	62.12	60.96	24.66	49.2467	1.69	8.7	2.51	31.01	49.77	48.37	23.675
CESC	TCGA-2W-A8YY-01	Cancer	NoRecord	NoRecord	36.02	46.38	45.42	42.6067	1.89	5.2	3.47	8.18	9.37	6.31	5.73667
CESC	TCGA-4J-AA1J-01	Cancer	Stage IB2	FEMALE	62.51	64.63	69.64	65.5933	3.47	29.33	33.43	57.16	66.97	65.69	42.675
CESC	TCGA-BI-A0VR-01	Cancer	Stage IIIB	FEMALE	44.11	40.24	53.62	45.99	32.13	39.33	33.25	48.82	49.03	46.79	41.5583
CESC	TCGA-BI-A0VS-01	Cancer	Stage IB	FEMALE	49.64	49.34	66	54.9933	27.76	53.56	44.9	60.68	51.54	54.46	48.8167
CESC	TCGA-BI-A20A-01	Cancer	Stage IB1	FEMALE	44.45	48.64	60.85	51.3133	54.92	29.29	48.44	63.59	53.44	56.26	50.99
CESC	TCGA-C5-A0TN-01	Cancer	Stage IB2	FEMALE	60.02	63.1	25.5	49.54	3.14	9	9.67	16.29	13.17	17.91	11.53
CESC	TCGA-C5-A1BE-01	Cancer	Stage IB2	FEMALE	54.2	51.29	63.95	56.48	41.24	48.35	48.08	49.95	50.01	51.39	48.17
CESC	TCGA-C5-A1BF-01	Cancer	Stage IB	FEMALE	52.58	50.62	66.36	56.52	77.16	63.31	64.67	66.47	56.87	59.11	64.5983
CESC	TCGA-C5-A1BI-01	Cancer	Stage IIIB	FEMALE	29.7	35.77	43.72	36.3967	24.49	10.3	25.83	42.29	50.16	40.53	32.2667
CESC	TCGA-C5-A1BJ-01	Cancer	Stage IIB	FEMALE	42.53	40.86	53.89	45.76	43.33	36.83	30.87	39.45	49.1	45.48	40.8433
CESC	TCGA-C5-A1BK-01	Cancer	Stage IB	FEMALE	43.57	45.21	54.09	47.6233	53.96	40.92	32.19	42.77	48.9	45.85	44.0983
CESC	TCGA-C5-A1BL-01	Cancer	Stage IB	FEMALE	55.44	54.37	58.3	56.0367	35.93	29.74	52.32	66.12	61.94	48.84	49.1483
CESC	TCGA-C5-A1BM-01	Cancer	Stage IB	FEMALE	45.27	50.21	57.86	51.1133	24.8	60.65	48.09	59.49	56.18	56.88	51.015
CESC	TCGA-C5-A1BN-01	Cancer	Stage IB2	FEMALE	57.67	64.48	72.97	65.04	69.16	66	59.43	67.56	58.54	60.99	63.6133
CESC	TCGA-C5-A1BQ-01	Cancer	Stage IIIB	FEMALE	56.02	60.77	66.18	60.99	69.83	15.66	60.26	57.32	57.92	58.79	53.2967
CESC	TCGA-C5-A1M5-01	Cancer	Stage IB	FEMALE	57.94	64.82	73.49	65.4167	48.26	43.28	41.37	46.49	49.04	45.47	45.6517
CESC	TCGA-C5-A1M6-01	Cancer	Stage IIB	FEMALE	55.82	51.61	66.8	58.0767	68.96	69.07	64.81	69.35	55.77	58.42	64.3967
CESC	TCGA-C5-A1M7-01	Cancer	Stage IB	FEMALE	47.54	52.24	59.78	53.1867	36.94	26.81	32.94	53.06	49.91	47.97	41.2717
CESC	TCGA-C5-A1M8-01	Cancer	Stage IB1	FEMALE	72.78	73.22	84.14	76.7133	90.83	69.37	90.78	85.03	70.9	74.87	80.2967
CESC	TCGA-C5-A1M9-01	Cancer	Stage IB1	FEMALE	65.32	71.36	83.01	73.23	83.67	78.04	79.61	76.39	63.34	72.1	75.525
CESC	TCGA-C5-A1ME-01	Cancer	Stage IB1	FEMALE	67.88	66.07	69.11	67.6867	65.68	62.31	73.97	78.66	64.09	66.5	68.535
CESC	TCGA-C5-A1MF-01	Cancer	Stage IB2	FEMALE	62.27	63.33	74.2	66.6	79.66	75.49	71.03	69.97	64.34	62.87	70.56
CESC	TCGA-C5-A1MH-01	Cancer	Stage IIIB	FEMALE	44.82	48.55	52.79	48.72	43.36	36.49	30.35	44.01	47.25	42.81	40.7117
CESC	TCGA-C5-A1MI-01	Cancer	Stage IB1	FEMALE	55.67	59.18	74.25	63.0333	48.12	55.16	48.52	63.1	60.38	62.27	56.2583
CESC	TCGA-C5-A1MJ-01	Cancer	Stage IB1	FEMALE	54.79	56.35	83.5	64.88	55.35	59.7	89.32	76.85	60.65	57.32	66.5317
CESC	TCGA-C5-A1MK-01	Cancer	Stage IIIB	FEMALE	44.35	40.82	42.09	42.42	57.51	52.31	48.05	57.38	54.12	54.19	53.9267
CESC	TCGA-C5-A1ML-01	Cancer	Stage IB2	FEMALE	63.65	62.19	77.94	67.9267	52.06	41.25	64.45	69.67	69.75	73.36	61.7567
CESC	TCGA-C5-A1MN-01	Cancer	Stage IIIB	FEMALE	43.53	53.22	71.29	56.0133	32.49	49.78	46.92	60	59.48	58.61	51.2133
CESC	TCGA-C5-A1MP-01	Cancer	Stage IB2	FEMALE	39.08	51.41	64.56	51.6833	55.61	55.31	45	54.86	53.09	55.04	53.1517
CESC	TCGA-C5-A1MQ-01	Cancer	Stage IIA	FEMALE	54.22	49.95	67.2	57.1233	64.61	60.25	65.83	65.61	55.18	61.62	62.1833
CESC	TCGA-C5-A2LS-01	Cancer	Stage IB2	FEMALE	59.34	62.14	70.03	63.8367	76.83	65.64	72.17	68.24	65.06	62.46	68.4
CESC	TCGA-C5-A2LT-01	Cancer	Stage IB	FEMALE	52.87	49.56	48.02	50.15	62.15	57.99	57.75	58.86	53.55	55.92	57.7033
CESC	TCGA-C5-A2LV-01	Cancer	Stage IB	FEMALE	49.23	60.17	76.26	61.8867	60.72	49.8	68.9	73.95	61.65	66.17	63.5317
CESC	TCGA-C5-A2LX-01	Cancer	Stage IB1	FEMALE	53.81	57.22	59.71	56.9133	75.07	60.18	68.93	73.51	57.16	61.53	66.0633
CESC	TCGA-C5-A2LY-01	Cancer	Stage IB1	FEMALE	51.95	49.91	47.72	49.86	65.19	46.32	49.8	59.62	53.93	53.74	54.7667
CESC	TCGA-C5-A2LZ-01	Cancer	Stage IIIB	FEMALE	57.06	59.54	66.97	61.19	67.01	61.98	62.67	63.14	58.51	60.26	62.2617
CESC	TCGA-C5-A2M1-01	Cancer	Stage IB1	FEMALE	56.15	63.39	72.12	63.8867	38.21	47.11	37.08	54.06	61.31	63.01	50.13
CESC	TCGA-C5-A2M2-01	Cancer	Stage IB2	FEMALE	72.53	80.64	83.81	78.9933	92.6	87.3	90.51	83.43	72.42	75.88	83.69
CESC	TCGA-C5-A3HD-01	Cancer	Stage IIB	FEMALE	71.26	81.08	85.02	79.12	89.67	84.77	89.09	83.2	70.36	72.64	81.6217
CESC	TCGA-C5-A3HE-01	Cancer	Stage IB2	FEMALE	49.82	50.68	60.92	53.8067	23.21	29.42	36.52	39.64	55.64	50.4	39.1383
CESC	TCGA-C5-A3HF-01	Cancer	Stage IB2	FEMALE	43.42	41.22	51.45	45.3633	47.83	43.91	37.78	45.44	51.03	43.97	44.9933
CESC	TCGA-C5-A3HL-01	Cancer	Stage IB2	FEMALE	16.75	22.92	14.59	18.0867	52.07	42.93	43.41	60.91	57.85	59.37	52.7567
CESC	TCGA-C5-A7CG-01	Cancer	Stage IB	FEMALE	51.75	54.89	55.46	54.0333	57.23	58.03	40.82	49.75	55.76	57.96	53.2583
CESC	TCGA-C5-A7CH-01	Cancer	Stage IIB	FEMALE	61.62	60.47	69.4	63.83	64.23	50.21	58.71	65.95	65.81	62.22	61.1883
CESC	TCGA-C5-A7CJ-01	Cancer	Stage IIA	FEMALE	38.09	36.19	52.09	42.1233	51.43	79.33	38.22	44.39	51.75	52.28	52.9
CESC	TCGA-C5-A7CK-01	Cancer	Stage IVA	FEMALE	53.17	54.44	68.39	58.6667	67.57	68.62	44.95	54.45	57.09	60.92	58.9333
CESC	TCGA-C5-A7CL-01	Cancer	Stage IIIB	FEMALE	47.04	45.3	61.13	51.1567	41.58	37.76	49.36	54.41	57.98	57.52	49.7683
CESC	TCGA-C5-A7CM-01	Cancer	Stage IB2	FEMALE	56.98	58.46	27.55	47.6633	71.66	49.32	39.38	72.77	63.21	59.59	59.3217
CESC	TCGA-C5-A7CO-01	Cancer	Stage IB2	FEMALE	51.56	53.05	67.22	57.2767	61.96	51.61	66.58	67.03	61.22	63.48	61.98
CESC	TCGA-C5-A7UC-01	Cancer	Stage IB	FEMALE	45.24	61.44	34.65	47.11	4	6.89	4.45	7.22	11.65	15.07	8.21333
CESC	TCGA-C5-A7UE-01	Cancer	Stage IB1	FEMALE	49.22	49.98	54.93	51.3767	58.03	50.41	35.03	50.5	53.5	44.61	48.68
CESC	TCGA-C5-A7UH-01	Cancer	Stage IIIB	FEMALE	59.66	59.6	48.56	55.94	57.7	60.76	63.71	62.77	62.35	61.51	61.4667
CESC	TCGA-C5-A7UI-01	Cancer	Stage IB1	FEMALE	41.25	42.75	53.53	45.8433	62.96	64.9	55.44	58.77	52.98	55.35	58.4
CESC	TCGA-C5-A7X3-01	Cancer	Stage IIIB	FEMALE	44.56	47.65	45.9	46.0367	44.7	39.81	33.71	45.56	50.61	43.07	42.91
CESC	TCGA-C5-A7X5-01	Cancer	Stage IVB	FEMALE	64.83	69.5	77.52	70.6167	88.83	72.27	93.4	89.08	73.62	76.49	82.2817
CESC	TCGA-C5-A7X8-01	Cancer	Stage IB1	FEMALE	57.17	58.2	75.2	63.5233	81.77	72.63	83.74	83.56	67.91	74.72	77.3883
CESC	TCGA-C5-A7XC-01	Cancer	Stage IB1	FEMALE	49.08	52.36	40.84	47.4267	42.34	46.63	48.28	59.48	62.1	58.08	52.8183
CESC	TCGA-C5-A8XH-01	Cancer	Stage IB1	FEMALE	53.38	45.67	64.62	54.5567	61.87	70.01	47.3	60.51	56.15	54.56	58.4
CESC	TCGA-C5-A8XI-01	Cancer	Stage IB2	FEMALE	64.27	63.07	72.9	66.7467	72.51	76.93	51.46	67.41	64.51	62.36	65.8633
CESC	TCGA-C5-A8XJ-01	Cancer	Stage IB	FEMALE	55.14	53.58	48.95	52.5567	66.34	32.91	75.32	74.27	63.03	60.09	61.9933
CESC	TCGA-C5-A8XK-01	Cancer	NoRecord	FEMALE	59.82	57.74	76.46	64.6733	17.11	56.81	68.94	72	58.48	63.62	56.16
CESC	TCGA-C5-A8YQ-01	Cancer	Stage IB1	FEMALE	66.64	67.19	61.71	65.18	87.6	85.28	83.75	85.14	73.47	76.38	81.9367
CESC	TCGA-C5-A8YR-01	Cancer	Stage IB	FEMALE	64.98	73.07	18.8	52.2833	9.31	24.41	7.34	64.79	45.41	39.59	31.8083
CESC	TCGA-C5-A8YT-01	Cancer	Stage IB1	FEMALE	13.14	17.65	20.09	16.96	4.16	14.62	4.97	24.34	24.45	21.88	15.7367
CESC	TCGA-C5-A8ZZ-01	Cancer	Stage IIB	FEMALE	50.21	43.02	45.87	46.3667	74.4	72.72	62.82	70.3	64.62	63.63	68.0817
CESC	TCGA-C5-A901-01	Cancer	NoRecord	FEMALE	54.88	55.95	66.63	59.1533	73.25	79.04	62.96	70.91	62.36	64.62	68.8567
CESC	TCGA-C5-A902-01	Cancer	Stage IB2	FEMALE	55.88	55.8	72	61.2267	75.92	61.38	78.58	80.49	65.35	65.9	71.27
CESC	TCGA-C5-A905-01	Cancer	Stage IB	FEMALE	80.4	82.72	42.79	68.6367	93.48	13.1	83.19	89.96	76.67	81.44	72.9733
CESC	TCGA-C5-A907-01	Cancer	Stage IB2	FEMALE	50.58	55.72	63.87	56.7233	57.3	36.55	52.1	67.57	54.26	59.71	54.5817
CESC	TCGA-DG-A2KH-01	Cancer	Stage IB1	FEMALE	70.42	74.74	54.14	66.4333	56.39	43.69	64.01	59.89	55.97	59.36	56.5517
CESC	TCGA-DG-A2KJ-01	Cancer	Stage IIIB	FEMALE	45.67	52.36	32.94	43.6567	63.03	59.82	54	61.88	59.83	55.32	58.98
CESC	TCGA-DG-A2KK-01	Cancer	Stage IIIB	FEMALE	65.11	64.84	81.38	70.4433	83.18	80.46	73.77	74.99	63.99	65.8	73.6983
CESC	TCGA-DG-A2KL-01	Cancer	Stage IIA	FEMALE	54.57	56.32	51.65	54.18	71.72	66.88	66.6	63.91	60.06	60.23	64.9
CESC	TCGA-DG-A2KM-01	Cancer	Stage IB1	FEMALE	33.65	37.53	24.69	31.9567	11.96	19.93	19.77	34.84	38.93	34.61	26.6733
CESC	TCGA-DR-A0ZL-01	Cancer	Stage IB	FEMALE	34.89	30.84	49.78	38.5033	28.17	31.14	22.12	36.59	42.69	35.13	32.64
CESC	TCGA-DR-A0ZM-01	Cancer	Stage IIIB	FEMALE	46.07	45.47	25.67	39.07	37.42	32.74	41.4	51.62	48.58	47.05	43.135
CESC	TCGA-DS-A0VK-01	Cancer	Stage IB	FEMALE	39.92	39.41	62.06	47.13	40.02	50.98	38.82	41.78	47.67	45.73	44.1667
CESC	TCGA-DS-A0VL-01	Cancer	Stage IB	FEMALE	59.5	62.34	62.55	61.4633	53.85	54.87	43.11	66.37	55.81	58.59	55.4333
CESC	TCGA-DS-A0VM-01	Cancer	Stage IB	FEMALE	53.24	57.83	52.77	54.6133	63.3	58.28	54.02	58.03	53.76	52.27	56.61
CESC	TCGA-DS-A0VN-01	Cancer	Stage IB	FEMALE	42.92	46.08	55.42	48.14	59.15	54.58	56.46	58.59	53.96	55.48	56.37
CESC	TCGA-DS-A1O9-01	Cancer	Stage IVA	FEMALE	40.23	44.8	32.3	39.11	57.53	43.27	26.19	42.82	49.53	59.37	46.4517
CESC	TCGA-DS-A1OA-01	Cancer	Stage IB	FEMALE	55.48	59.45	73.96	62.9633	69.81	54.07	62.19	65.15	59.94	61.5	62.11
CESC	TCGA-DS-A1OB-01	Cancer	Stage IB	FEMALE	52.44	59.55	71.39	61.1267	69.18	35.45	69.06	69.91	58.88	61.67	60.6917
CESC	TCGA-DS-A1OC-01	Cancer	Stage IB	FEMALE	56.48	64.35	44.5	55.11	26.18	36.99	64.35	61.54	52.65	51.28	48.8317
CESC	TCGA-DS-A1OD-01	Cancer	Stage IB1	FEMALE	50.54	53.21	61.57	55.1067	49.13	49.97	39.53	46.27	47.34	48.95	46.865
CESC	TCGA-DS-A3LQ-01	Cancer	Stage IIIB	FEMALE	54.74	52.99	49.17	52.3	63.56	38.49	50.08	58.84	55.22	60.69	54.48
CESC	TCGA-DS-A5RQ-01	Cancer	Stage IB1	FEMALE	49.83	46.67	62.72	53.0733	68.54	60.41	63.82	65.38	50.44	62.22	61.8017
CESC	TCGA-DS-A7WF-01	Cancer	Stage IB2	FEMALE	68.7	71.87	82.51	74.36	55.04	55.65	59.97	66.57	70.53	75.11	63.8117
CESC	TCGA-DS-A7WH-01	Cancer	Stage IB1	FEMALE	53.65	52.85	67.64	58.0467	54.21	60.54	57	57.18	56.07	57.07	57.0117
CESC	TCGA-DS-A7WI-01	Cancer	Stage IIA2	FEMALE	60.65	66.92	80.71	69.4267	29.01	55.83	54.17	63.76	64.59	68.96	56.0533
CESC	TCGA-EA-A1QS-01	Cancer	Stage IB1	FEMALE	41.72	39.66	51.63	44.3367	41.24	35.32	30.3	41.92	46.71	41.91	39.5667
CESC	TCGA-EA-A1QT-01	Cancer	Stage IB	FEMALE	65.26	73.9	83.82	74.3267	71.47	26.75	75.81	77.67	64.52	70.6	64.47
CESC	TCGA-EA-A3HQ-01	Cancer	Stage II	FEMALE	61.48	66.06	76.47	68.0033	84.48	72.12	68.61	67.04	60.79	64.49	69.5883
CESC	TCGA-EA-A3HR-01	Cancer	Stage II	FEMALE	57.27	61	60.6	59.6233	74.83	68.37	69.15	66.45	58.8	57.91	65.9183
CESC	TCGA-EA-A3HS-01	Cancer	Stage IB	FEMALE	57.51	63.35	20.93	47.2633	84.3	77.59	77.62	70.09	63.98	68.1	73.6133
CESC	TCGA-EA-A3HT-01	Cancer	Stage IB	FEMALE	49.74	49.73	61.41	53.6267	54.87	34.82	50.08	53.51	55.55	52.92	50.2917
CESC	TCGA-EA-A3HU-01	Cancer	Stage II	FEMALE	39.47	45.78	49.99	45.08	42.14	41.4	45.29	49.9	53.9	47.36	46.665
CESC	TCGA-EA-A3QD-01	Cancer	Stage IIIB	FEMALE	48.18	50.77	54.39	51.1133	65.01	59.68	48.88	52.97	58.61	54.54	56.615
CESC	TCGA-EA-A3QE-01	Cancer	Stage IB	FEMALE	39.73	37.6	46.1	41.1433	53.22	34.09	38.08	45.63	48.86	46.2	44.3467
CESC	TCGA-EA-A3Y4-01	Cancer	Stage IB	FEMALE	51.48	56.07	60.12	55.89	3.72	28.99	31.47	39.29	56.89	57.32	36.28
CESC	TCGA-EA-A410-01	Cancer	Stage IIA2	FEMALE	36.19	9.84	15.05	20.36	49.76	44.29	39.43	41.79	50.54	47.45	45.5433
CESC	TCGA-EA-A411-01	Cancer	Stage IB1	FEMALE	44.88	45.93	41.09	43.9667	29.51	20.88	34.56	46.2	50.55	42.67	37.395
CESC	TCGA-EA-A439-01	Cancer	Stage IIA1	FEMALE	52.1	49.41	62.44	54.65	44.01	40.08	48.67	52.99	57.84	58.7	50.3817
CESC	TCGA-EA-A43B-01	Cancer	Stage IB1	FEMALE	46.63	52.09	55.46	51.3933	23.69	44.82	46.28	48.41	54.98	48.1	44.38
CESC	TCGA-EA-A44S-01	Cancer	Stage IIIB	FEMALE	48.55	54.31	56.57	53.1433	63.4	48.17	68.11	70.44	64.72	59.89	62.455
CESC	TCGA-EA-A4BA-01	Cancer	Stage IB2	FEMALE	60.58	60.51	73.27	64.7867	4.84	14.01	32.98	28.25	52.64	48.16	30.1467
CESC	TCGA-EA-A50E-01	Cancer	Stage IVA	FEMALE	52.13	53.52	59.3	54.9833	60.55	49.81	56.19	56.07	54.74	54.36	55.2867
CESC	TCGA-EA-A556-01	Cancer	Stage IB1	FEMALE	21.94	21.12	16.6	19.8867	67.91	57.89	62.1	59.67	55.84	57.99	60.2333
CESC	TCGA-EA-A5FO-01	Cancer	Stage IB1	FEMALE	76.06	83.7	85.9	81.8867	90.75	86.51	94.18	88.91	73.43	78.01	85.2983
CESC	TCGA-EA-A5O9-01	Cancer	Stage IB2	FEMALE	68.21	68.94	82.4	73.1833	81.64	57	88.19	83.04	66.8	71.53	74.7
CESC	TCGA-EA-A5ZD-01	Cancer	Stage IB1	FEMALE	43.27	44.39	45.28	44.3133	31.48	31.61	29.28	36.31	45.28	35.52	34.9133
CESC	TCGA-EA-A5ZE-01	Cancer	Stage IB1	FEMALE	46.23	49.04	59.41	51.56	67.22	64.32	63.33	62.48	57.31	58.32	62.1633
CESC	TCGA-EA-A5ZF-01	Cancer	Stage IB1	FEMALE	61.91	61.4	68.73	64.0133	27.98	40.82	73.04	73.15	62.18	64.64	56.9683
CESC	TCGA-EA-A6QX-01	Cancer	Stage IIIB	FEMALE	54.83	58.33	67.29	60.15	72.67	40.32	69.65	66.92	65.56	64.32	63.24
CESC	TCGA-EA-A78R-01	Cancer	Stage IB1	FEMALE	48.09	48.12	58.91	51.7067	58	65.09	42.56	48.4	52.98	57.13	54.0267
CESC	TCGA-EA-A97N-01	Cancer	Stage IB2	FEMALE	42.65	46.4	42.85	43.9667	58.44	58.1	42.48	58.03	54.07	55.01	54.355
CESC	TCGA-EK-A2GZ-01	Cancer	Stage IIIB	FEMALE	49.71	45.18	55.79	50.2267	2.59	8.08	8.35	23.3	46	45.89	22.3683
CESC	TCGA-EK-A2H0-01	Cancer	Stage IIB	FEMALE	59.9	61.65	50.18	57.2433	20.15	27.98	38.69	41.54	62.78	62.19	42.2217
CESC	TCGA-EK-A2H1-01	Cancer	Stage IB2	FEMALE	45.66	44.69	45.57	45.3067	3.83	35.49	20.15	37.9	48.9	39.95	31.0367
CESC	TCGA-EK-A2IP-01	Cancer	Stage IB1	FEMALE	58.22	66.6	37.71	54.1767	78.21	78.41	62.84	70.08	62.96	63.38	69.3133
CESC	TCGA-EK-A2IR-01	Cancer	Stage IB2	FEMALE	72.52	78.71	89.78	80.3367	3.25	12.89	31.13	21.72	41.62	77.67	31.38
CESC	TCGA-EK-A2PG-01	Cancer	NoRecord	FEMALE	64.72	71.19	82.39	72.7667	85.62	70.19	83.73	81.09	66.15	71.5	76.38
CESC	TCGA-EK-A2PI-01	Cancer	Stage IIIB	FEMALE	53.35	56.94	66.24	58.8433	37.53	30.44	48.96	60.78	62.09	66.53	51.055
CESC	TCGA-EK-A2PK-01	Cancer	Stage IB1	FEMALE	49.83	55.15	33.7	46.2267	39.03	40.93	31.34	52.19	56.99	57.06	46.2567
CESC	TCGA-EK-A2PL-01	Cancer	Stage IIIB	FEMALE	52.49	53.84	25.79	44.04	33.11	38.98	55.08	70.65	57.78	62.16	52.96
CESC	TCGA-EK-A2PM-01	Cancer	Stage IIB	FEMALE	42.21	57.7	44.93	48.28	32.83	26.23	24.05	36.13	46.7	40.33	34.3783
CESC	TCGA-EK-A2R7-01	Cancer	Stage IB	FEMALE	49.97	54.43	64.23	56.21	67.63	60.98	60.33	62.93	55.37	59.51	61.125
CESC	TCGA-EK-A2R8-01	Cancer	Stage IB2	FEMALE	52.77	50.4	64.19	55.7867	2.17	13.13	19.22	25.6	52.26	41.61	25.665
CESC	TCGA-EK-A2R9-01	Cancer	Stage IB1	FEMALE	58.78	64.73	76.94	66.8167	76.17	69.41	72.43	76.2	62.45	64.84	70.25
CESC	TCGA-EK-A2RA-01	Cancer	Stage IIA2	FEMALE	62.87	67.63	62.53	64.3433	64.57	47.99	76.32	78.21	66.32	66.23	66.6067
CESC	TCGA-EK-A2RB-01	Cancer	Stage IVB	FEMALE	51	52.14	74.44	59.1933	49.12	34.09	63.26	73.38	63.42	65.3	58.095
CESC	TCGA-EK-A2RC-01	Cancer	Stage IB1	FEMALE	48.07	43.91	18.32	36.7667	67.02	44.78	56.98	65.04	56.04	58.37	58.0383
CESC	TCGA-EK-A2RD-01	Cancer	Stage IB1	FEMALE	58.01	59.12	62.96	60.03	10.17	46.54	41.7	53.87	54.65	57.97	44.15
CESC	TCGA-EK-A2RE-01	Cancer	Stage IIA	FEMALE	57.68	58.4	12.69	42.9233	10.13	66.62	46.11	53.99	66.17	69.63	52.1083
CESC	TCGA-EK-A2RJ-01	Cancer	Stage IB2	FEMALE	21.42	36.81	14.31	24.18	63.71	59.06	44.47	58.88	57.44	53.05	56.1017
CESC	TCGA-EK-A2RK-01	Cancer	Stage IA2	FEMALE	59.69	62.76	76.68	66.3767	70.9	72.77	58.12	75.94	56.13	58.67	65.4217
CESC	TCGA-EK-A2RL-01	Cancer	Stage IB	FEMALE	69.71	76.57	85.91	77.3967	83.65	84.82	83.09	81.94	65.82	75.9	79.2033
CESC	TCGA-EK-A2RM-01	Cancer	Stage IB	FEMALE	60.18	54.86	76.5	63.8467	3.82	13.5	49.05	60.63	58.62	61.38	41.1667
CESC	TCGA-EK-A2RN-01	Cancer	Stage IB1	FEMALE	54.78	63.38	70.3	62.82	79.6	74.32	63.58	66.2	60.12	62.81	67.7717
CESC	TCGA-EK-A2RO-01	Cancer	Stage IIB	FEMALE	55.61	57.87	71.12	61.5333	70.86	64.45	58.24	62.86	56.78	60.51	62.2833
CESC	TCGA-EK-A3GJ-01	Cancer	Stage IB1	FEMALE	65.69	65.49	78.83	70.0033	53.77	56.71	50.03	52.78	62.69	67.39	57.2283
CESC	TCGA-EK-A3GK-01	Cancer	Stage IB1	FEMALE	66.83	72.13	79.51	72.8233	62.72	60.61	56.9	64.87	60.04	64.8	61.6567
CESC	TCGA-EK-A3GM-01	Cancer	Stage IIA	FEMALE	67.72	72.31	85.14	75.0567	87.87	81.7	78.7	78.11	69.45	71.92	77.9583
CESC	TCGA-EK-A3GN-01	Cancer	Stage IIIB	FEMALE	54.26	55.96	68.93	59.7167	16.75	45.02	64.58	66.29	63.4	62.63	53.1117
CESC	TCGA-EX-A1H5-01	Cancer	Stage IIB	FEMALE	60.72	62	72.93	65.2167	60.61	33.03	59.85	74.23	60.02	62.45	58.365
CESC	TCGA-EX-A1H6-01	Cancer	Stage IB1	FEMALE	54.57	53.67	67.42	58.5533	69.22	60.66	59.65	61.25	61.54	56.38	61.45
CESC	TCGA-EX-A3L1-01	Cancer	Stage IIA1	FEMALE	37.87	35.74	47.52	40.3767	21.79	24.67	23.67	28.86	45.1	42.31	31.0667
CESC	TCGA-EX-A449-01	Cancer	Stage IVB	FEMALE	66.83	74.11	79.26	73.4	50.35	62.59	64.34	63.73	67.06	73.44	63.585
CESC	TCGA-EX-A69L-01	Cancer	Stage IB1	FEMALE	51.91	54.8	62.6	56.4367	28.61	20.33	11.7	46.19	54.06	61.3	37.0317
CESC	TCGA-EX-A69M-01	Cancer	Stage IB2	FEMALE	59.12	60.09	74.04	64.4167	72.48	85.97	63.52	64.19	58.9	62.37	67.905
CESC	TCGA-EX-A8YF-01	Cancer	Stage IB1	FEMALE	52.37	55.97	51.12	53.1533	30.7	46.22	24.61	41.86	63.88	68.33	45.9333
CESC	TCGA-FU-A23K-01	Cancer	Stage IIIB	FEMALE	53.58	54.23	48.64	52.15	3.59	22.65	8.98	34.71	51.66	51.44	28.8383
CESC	TCGA-FU-A23L-01	Cancer	Stage IIA1	FEMALE	45.03	41.53	53.26	46.6067	2.73	7.52	8.62	19.26	12.07	17.92	11.3533
CESC	TCGA-FU-A2QG-01	Cancer	Stage IB1	FEMALE	55.75	67.4	78.45	67.2	64.54	43.33	54.62	71.67	58.38	62.34	59.1467
CESC	TCGA-FU-A3EO-01	Cancer	Stage IIB	FEMALE	62.83	65.07	78.89	68.93	83.4	75.02	71.37	67.05	63.25	63.59	70.6133
CESC	TCGA-FU-A3EO-11	Normal	Stage IIB	FEMALE	1.91	3.57	7.52	4.33333	2.83	4.58	2.84	17.55	20.41	15.01	10.5367
CESC	TCGA-FU-A3HY-01	Cancer	Stage IB2	FEMALE	53.37	54.25	67.59	58.4033	74.93	69.42	69.85	68.88	61.12	62.12	67.72
CESC	TCGA-FU-A3HZ-01	Cancer	Stage IIA2	FEMALE	61.92	67.77	69.58	66.4233	70.04	57.09	59.23	68.05	58.42	60.37	62.2
CESC	TCGA-FU-A3NI-01	Cancer	Stage IB1	FEMALE	49.58	50.07	64.73	54.7933	64	52.13	61.35	59.85	56.87	62.48	59.4467
CESC	TCGA-FU-A3TQ-01	Cancer	Stage IIIB	FEMALE	59.42	61.69	68.75	63.2867	52.04	63.31	65.01	65.45	58.61	57.29	60.285
CESC	TCGA-FU-A3TX-01	Cancer	Stage IB2	FEMALE	68.96	77.13	77.38	74.49	86.12	80.9	85.74	83.07	67.6	75.12	79.7583
CESC	TCGA-FU-A3WB-01	Cancer	Stage IIA2	FEMALE	72.15	76.71	81.44	76.7667	89.94	86.54	90.19	81.45	72.48	77.2	82.9667
CESC	TCGA-FU-A3YQ-01	Cancer	Stage IB1	FEMALE	39.85	42.71	44.66	42.4067	48.25	20.97	32.95	44.54	51.38	43.18	40.2117
CESC	TCGA-FU-A40J-01	Cancer	Stage IIIB	FEMALE	51.23	60.03	49.61	53.6233	39.56	42.16	46.18	49.45	53.42	50.85	46.9367
CESC	TCGA-FU-A57G-01	Cancer	Stage IB2	FEMALE	48.68	50.37	43.56	47.5367	59.85	61.26	57.72	56.18	57.14	54.94	57.8483
CESC	TCGA-FU-A5XV-01	Cancer	Stage IIIB	FEMALE	50.29	50.85	56.68	52.6067	50.93	51.12	57.46	63.15	57.38	57.15	56.1983
CESC	TCGA-FU-A770-01	Cancer	Stage IIIB	FEMALE	49.91	52.23	60.74	54.2933	57.86	55.52	39.8	50.32	53.05	54.52	51.845
CESC	TCGA-GH-A9DA-01	Cancer	Stage IB1	FEMALE	62.47	67.68	74.46	68.2033	80.93	66.45	74.94	72.96	67.27	68.7	71.875
CESC	TCGA-HG-A2PA-01	Cancer	Stage IB2	FEMALE	36.18	41.19	47.53	41.6333	48.65	35.45	25.81	41.2	48.48	41.87	40.2433
CESC	TCGA-HG-A9SC-01	Cancer	Stage IIB	FEMALE	54.27	51.49	64.59	56.7833	54.94	66.31	35.53	56.07	60.46	54.88	54.6983
CESC	TCGA-HM-A3JJ-01	Cancer	Stage IB1	FEMALE	44.81	41.53	52.27	46.2033	3.41	9.47	25.96	40.83	50.21	48.26	29.69
CESC	TCGA-HM-A3JJ-11	Normal	Stage IB1	FEMALE	2.95	4.39	7.21	4.85	2.84	4.25	2.86	11.17	16.84	10.05	8.00167
CESC	TCGA-HM-A3JK-01	Cancer	Stage IIA2	FEMALE	50.54	50.01	55.93	52.16	63.93	43.7	50.99	52.52	52.93	50.4	52.4117
CESC	TCGA-HM-A4S6-01	Cancer	Stage IIIB	FEMALE	46.38	47.31	47.35	47.0133	2.85	13.72	33.03	44.7	57.71	49.76	33.6283
CESC	TCGA-HM-A6W2-01	Cancer	Stage IVB	FEMALE	29.41	36.26	37.84	34.5033	81.64	76.05	76	79.25	65.91	66.55	74.2333
CESC	TCGA-HM-A6W2-06	Cancer	Stage IVB	FEMALE	30.72	28.7	46.2	35.2067	3.26	38.33	69.9	76.19	52.98	37.99	46.4417
CESC	TCGA-IR-A3L7-01	Cancer	Stage IB1	FEMALE	55.94	57.35	38.68	50.6567	54.16	61.86	68.4	71.78	63.21	65.12	64.0883
CESC	TCGA-IR-A3LA-01	Cancer	Stage IB1	FEMALE	5.18	49.58	44.39	33.05	3.04	13.84	56.54	57.63	57.85	53.92	40.47
CESC	TCGA-IR-A3LB-01	Cancer	Stage IB1	FEMALE	55.8	53.71	66.32	58.61	73.47	63.46	66.05	58.17	57.49	59.77	63.0683
CESC	TCGA-IR-A3LC-01	Cancer	Stage IB1	FEMALE	59.64	62.78	34.76	52.3933	68.22	38.87	75.02	68.05	62.17	66.37	63.1167
CESC	TCGA-IR-A3LF-01	Cancer	Stage IB1	FEMALE	61.6	60.67	74.26	65.51	77.97	74.68	74.53	70.21	63.76	64.44	70.9317
CESC	TCGA-IR-A3LH-01	Cancer	Stage IIA1	FEMALE	44.97	46.66	54.41	48.68	46.51	40.47	42.19	47.11	56.08	53.25	47.6017
CESC	TCGA-IR-A3LI-01	Cancer	Stage IVB	FEMALE	72.99	80.34	85.61	79.6467	90.09	82.47	85.27	83.34	70.58	80.35	82.0167
CESC	TCGA-IR-A3LK-01	Cancer	Stage IB2	FEMALE	68.5	66.52	74.86	69.96	52	55.22	55.9	56.09	64.71	65.82	58.29
CESC	TCGA-IR-A3LL-01	Cancer	Stage IB1	FEMALE	48.29	46.06	61.09	51.8133	64.11	45.78	38.57	50.93	53.34	48.38	50.185
CESC	TCGA-JW-A5VG-01	Cancer	Stage IIA	FEMALE	58.98	64.17	71.67	64.94	56.23	61.73	57	58.79	60.57	64.94	59.8767
CESC	TCGA-JW-A5VH-01	Cancer	Stage IVB	FEMALE	63.03	62.68	71.58	65.7633	47.79	52.4	41.9	55.01	63.81	71.53	55.4067
CESC	TCGA-JW-A5VI-01	Cancer	Stage IIB	FEMALE	49.07	48.52	59.28	52.29	47.42	43.37	51.65	55.33	50.97	49	49.6233
CESC	TCGA-JW-A5VJ-01	Cancer	Stage IIB	FEMALE	47.31	49.4	51.09	49.2667	67.62	62.45	57.71	60.59	57.31	59.63	60.885
CESC	TCGA-JW-A5VK-01	Cancer	Stage IB2	FEMALE	79.76	83.95	85.94	83.2167	86.01	67.75	94.32	88.06	76.23	75.74	81.3517
CESC	TCGA-JW-A5VL-01	Cancer	Stage IB2	FEMALE	66.92	72.04	75.57	71.51	60.87	54.3	63.71	55.37	68.66	72.89	62.6333
CESC	TCGA-JW-A69B-01	Cancer	Stage IB2	FEMALE	62.47	64.55	78.65	68.5567	49.99	82.82	65.83	65.97	64.55	67.57	66.1217
CESC	TCGA-JW-A852-01	Cancer	Stage IIB	FEMALE	66.65	69.92	74.69	70.42	79.84	74.19	71.97	73.13	61.67	64.64	70.9067
CESC	TCGA-JW-AAVH-01	Cancer	Stage IB1	FEMALE	70.15	76.48	87.84	78.1567	64.2	27.21	89.62	85.39	73.51	75.51	69.24
CESC	TCGA-JX-A3PZ-01	Cancer	Stage IB	FEMALE	61.46	58.83	19.82	46.7033	4.58	47.78	64.36	71.62	56.63	63.34	51.385
CESC	TCGA-JX-A3Q0-01	Cancer	Stage III	FEMALE	59.31	65.47	75.34	66.7067	47.23	11.47	48.24	53.59	63.48	67.65	48.61
CESC	TCGA-JX-A3Q8-01	Cancer	Stage IB1	FEMALE	64.75	69.94	81.17	71.9533	85.3	69.1	84.89	82.15	68.73	75.34	77.585
CESC	TCGA-JX-A5QV-01	Cancer	Stage IB1	FEMALE	56.65	59.98	65.9	60.8433	28.16	26.59	27.8	34.52	44.27	37.27	33.1017
CESC	TCGA-LP-A4AU-01	Cancer	Stage IIIB	FEMALE	42.97	44.36	39.42	42.25	27.26	19.62	30.71	41.11	46.59	42.29	34.5967
CESC	TCGA-LP-A4AV-01	Cancer	Stage IB	FEMALE	56.49	54.39	64.09	58.3233	49.29	38.14	36.12	39.14	44.26	39.81	41.1267
CESC	TCGA-LP-A4AW-01	Cancer	Stage IA	FEMALE	42.04	42.79	49.78	44.87	2.9	30.25	24.11	32.75	42.75	36.26	28.17
CESC	TCGA-LP-A4AX-01	Cancer	Stage IB1	FEMALE	38.43	37.69	44.37	40.1633	50.49	40.12	37.68	38.38	51.27	44.9	43.8067
CESC	TCGA-LP-A5U2-01	Cancer	Stage IIIB	FEMALE	69.52	72	81.16	74.2267	83.97	81.37	84.31	77.99	64.95	72.68	77.545
CESC	TCGA-LP-A5U3-01	Cancer	Stage IB1	FEMALE	62.43	65.53	77.19	68.3833	83.16	54.4	74	72.48	65.25	68.27	69.5933
CESC	TCGA-LP-A7HU-01	Cancer	Stage II	FEMALE	68.05	68.44	80.36	72.2833	83.63	79.45	76.21	75.88	66.29	68.95	75.0683
CESC	TCGA-MA-AA3W-01	Cancer	Stage IB1	FEMALE	51.73	50.27	54.24	52.08	54.28	54.3	41.8	52.08	53.73	47.05	50.54
CESC	TCGA-MA-AA3X-01	Cancer	Stage IIIB	FEMALE	62.21	57.65	41.88	53.9133	48.58	32.99	32.59	54.58	61.44	56.08	47.71
CESC	TCGA-MA-AA3Y-01	Cancer	Stage IB1	FEMALE	45.82	43.8	38.5	42.7067	56.07	60.98	35.5	51.42	55.6	47.9	51.245
CESC	TCGA-MA-AA3Z-01	Cancer	Stage IB2	FEMALE	59.86	62.33	59.55	60.58	64.42	51.86	56.16	60.8	60.41	56.72	58.395
CESC	TCGA-MA-AA41-01	Cancer	Stage IIB	FEMALE	63.16	60.12	71.52	64.9333	73.38	68.22	67.46	71.02	62.25	62.68	67.5017
CESC	TCGA-MA-AA42-01	Cancer	Stage IIB	FEMALE	45.98	51.03	53.63	50.2133	38.52	18.82	40.14	55.84	55.7	55.9	44.1533
CESC	TCGA-MA-AA43-01	Cancer	Stage IIIB	FEMALE	52.5	48.18	52.4	51.0267	40.87	55.8	43.62	51.38	56.39	50.92	49.83
CESC	TCGA-MU-A51Y-01	Cancer	Stage IIA1	FEMALE	51.38	51.2	57.89	53.49	46.4	37.71	33.83	36.67	48.24	40	40.475
CESC	TCGA-MU-A5YI-01	Cancer	Stage IA1	FEMALE	47	45.92	66.82	53.2467	25.7	13.11	21.55	35.14	44.23	43.94	30.6117
CESC	TCGA-MU-A8JM-01	Cancer	Stage IB1	FEMALE	51.9	56.09	65.64	57.8767	48.98	53.42	54.6	64.07	59.23	65.18	57.58
CESC	TCGA-MY-A5BD-01	Cancer	Stage IIB	FEMALE	74.02	82.29	84.34	80.2167	89.13	89.56	92.88	87.45	71.35	79.61	84.9967
CESC	TCGA-MY-A5BE-01	Cancer	Stage IB1	FEMALE	38.15	38.13	43.94	40.0733	45.37	39.9	37.12	41.04	46.99	40.39	41.8017
CESC	TCGA-MY-A5BF-01	Cancer	Stage IIA2	FEMALE	64.08	70.03	74.39	69.5	82.98	72.81	84.01	72.36	66.91	66.64	74.285
CESC	TCGA-MY-A5BF-11	Normal	Stage IIA2	FEMALE	6.15	11.18	10.3	9.21	2.93	7	4.41	15.02	15.91	11.13	9.4
CESC	TCGA-MY-A913-01	Cancer	Stage IIA	FEMALE	55.7	55.1	66.98	59.26	70.84	70.25	55.26	63.54	60.59	58.7	63.1967
CESC	TCGA-PN-A8MA-01	Cancer	Stage IIB	FEMALE	71.25	74.76	82.98	76.33	13.37	63.59	36.06	57.44	51.08	59.47	46.835
CESC	TCGA-Q1-A5R1-01	Cancer	Stage IB1	FEMALE	57.7	58.43	59.46	58.53	24.55	51.3	44.53	56.57	53.73	62.56	48.8733
CESC	TCGA-Q1-A5R2-01	Cancer	NoRecord	FEMALE	50.45	49.68	61.9	54.01	64.13	51.29	60.24	63.55	55.17	56.25	58.4383
CESC	TCGA-Q1-A5R3-01	Cancer	NoRecord	FEMALE	56.23	60.49	68.97	61.8967	61.65	59.96	57.02	62.22	54.89	53	58.1233
CESC	TCGA-Q1-A6DT-01	Cancer	Stage I	FEMALE	51.09	50.27	43.91	48.4233	2.33	67.65	33.38	52.78	57.3	59.94	45.5633
CESC	TCGA-Q1-A6DV-01	Cancer	Stage IB1	FEMALE	58.99	60.11	69.11	62.7367	49.87	69.6	27.59	51.16	58.41	64.19	53.47
CESC	TCGA-Q1-A6DW-01	Cancer	Stage I	FEMALE	59.74	62.3	70.88	64.3067	58.87	80.4	64.09	69.71	59.64	71.94	67.4417
CESC	TCGA-Q1-A73O-01	Cancer	Stage IB2	FEMALE	47.95	48.28	63.56	53.2633	41.53	25.23	44.55	54.83	56.83	59.23	47.0333
CESC	TCGA-Q1-A73P-01	Cancer	Stage IB1	FEMALE	59.35	60.23	72.99	64.19	69.81	76.66	64.2	62.37	59.62	65.35	66.335
CESC	TCGA-Q1-A73Q-01	Cancer	Stage I	FEMALE	63.18	62.17	61.91	62.42	82.67	90.78	78.54	72.51	68.35	68.49	76.89
CESC	TCGA-Q1-A73R-01	Cancer	Stage I	FEMALE	70.17	79.82	77.43	75.8067	90.67	81	85.19	74.91	73.76	75.02	80.0917
CESC	TCGA-Q1-A73S-01	Cancer	Stage IB1	FEMALE	71.8	66.73	25.97	54.8333	30.95	32.19	29.11	56.49	65.44	70.98	47.5267
CESC	TCGA-R2-A69V-01	Cancer	Stage IB	FEMALE	41.17	41.24	47.35	43.2533	43.25	48.4	21.26	30.05	50.96	49.45	40.5617
CESC	TCGA-RA-A741-01	Cancer	Stage IIB	FEMALE	50.95	51.41	44.95	49.1033	32.61	34.1	23.41	35.41	47.5	38.12	35.1917
CESC	TCGA-UC-A7PD-01	Cancer	Stage IB	FEMALE	53.85	53.09	59.65	55.53	28.5	25.35	37.61	48.43	57.17	54.52	41.93
CESC	TCGA-UC-A7PF-01	Cancer	Stage IB1	FEMALE	41.47	45.28	39.84	42.1967	56.56	42.35	49.49	57.06	49.74	50.48	50.9467
CESC	TCGA-UC-A7PG-01	Cancer	Stage IIIB	FEMALE	48.87	52.37	48.85	50.03	51.78	52.04	50.76	54.86	59.02	56.45	54.1517
CESC	TCGA-UC-A7PG-06	Cancer	Stage IIIB	FEMALE	56.28	53.99	68.01	59.4267	50.69	62.34	59.44	65.61	59.88	58.77	59.455
CESC	TCGA-UC-A7PI-01	Cancer	Stage IB1	FEMALE	70.64	71.46	84.3	75.4667	88.53	84.16	84.28	77.83	70.01	74.32	79.855
CESC	TCGA-VS-A8EB-01	Cancer	Stage IIIB	FEMALE	70.46	76.63	83.98	77.0233	71.91	84.61	88.75	83.63	72.76	77.85	79.9183
CESC	TCGA-VS-A8EC-01	Cancer	Stage IIIB	FEMALE	63.59	76.91	72.55	71.0167	20.15	36.48	81.4	91.24	65.13	80.32	62.4533
CESC	TCGA-VS-A8EG-01	Cancer	Stage IB1	FEMALE	70.17	74.59	82.49	75.75	80.85	84.7	86.45	86.47	70.66	76.51	80.94
CESC	TCGA-VS-A8EH-01	Cancer	Stage IIIB	FEMALE	63.23	66.58	66.02	65.2767	60.37	44.34	80.47	77.22	64.09	69.23	65.9533
CESC	TCGA-VS-A8EI-01	Cancer	Stage IIB	FEMALE	37.94	38.4	46.9	41.08	34.78	47.86	20.4	45.14	48.78	47.88	40.8067
CESC	TCGA-VS-A8EJ-01	Cancer	Stage IIB	FEMALE	64.87	69.51	75.48	69.9533	56.51	55.65	47.97	51.03	53.29	46.63	51.8467
CESC	TCGA-VS-A8EK-01	Cancer	Stage IVA	FEMALE	56.25	54.03	66.28	58.8533	75.47	83.88	63.6	67.18	62.48	58.74	68.5583
CESC	TCGA-VS-A8EL-01	Cancer	Stage IIB	FEMALE	55.99	51.82	58.52	55.4433	61.61	58.91	43.17	55.93	52.99	52.24	54.1417
CESC	TCGA-VS-A8Q8-01	Cancer	Stage IB	FEMALE	51.62	47.54	26.95	42.0367	76.15	75.92	64.38	69.2	62.23	64.96	68.8067
CESC	TCGA-VS-A8Q9-01	Cancer	Stage IB1	FEMALE	49.8	45.87	63.69	53.12	3.56	20.98	7.54	31.83	43.17	46.72	25.6333
CESC	TCGA-VS-A8QA-01	Cancer	Stage IB1	FEMALE	59.21	65.38	79.05	67.88	85.42	89.04	83.62	80.67	68.68	74.19	80.27
CESC	TCGA-VS-A8QC-01	Cancer	Stage IVA	FEMALE	60.85	61.4	77.73	66.66	80.6	63.01	82.18	80.47	65.75	68.85	73.4767
CESC	TCGA-VS-A8QF-01	Cancer	Stage IIB	FEMALE	59.21	62.57	73.62	65.1333	61	65.23	59.83	67.38	59.85	64.06	62.8917
CESC	TCGA-VS-A8QH-01	Cancer	Stage IB1	FEMALE	51.97	50.96	62.8	55.2433	65.98	63.43	51.87	55.24	58.01	53.61	58.0233
CESC	TCGA-VS-A8QM-01	Cancer	Stage IVB	FEMALE	31.99	34.43	34.81	33.7433	23.46	28.94	19.7	43.53	46.49	41.79	33.985
CESC	TCGA-VS-A94W-01	Cancer	Stage IIB	FEMALE	52.94	58.19	56.72	55.95	41	11.58	21.8	45.47	61.39	58.57	39.9683
CESC	TCGA-VS-A94X-01	Cancer	Stage IIB	FEMALE	57.08	55.28	65.67	59.3433	67.15	70.58	53.67	64.05	56.71	57.58	61.6233
CESC	TCGA-VS-A94Y-01	Cancer	Stage IIB	FEMALE	50.2	44.93	60.93	52.02	68.19	65.52	55.68	55.92	56.98	56.54	59.805
CESC	TCGA-VS-A94Z-01	Cancer	Stage IIB	FEMALE	39.98	39.73	46.85	42.1867	24.37	36.11	32.28	48.52	51.6	48.69	40.2617
CESC	TCGA-VS-A950-01	Cancer	Stage IIIA	FEMALE	50.31	48.77	39.35	46.1433	60.2	56.25	49.51	58.28	59.34	57.9	56.9133
CESC	TCGA-VS-A952-01	Cancer	Stage IB1	FEMALE	69.65	72.55	78.45	73.55	80.18	86.6	87.09	84.36	66.82	74.07	79.8533
CESC	TCGA-VS-A953-01	Cancer	Stage IVA	FEMALE	75.05	81.49	85.02	80.52	95.66	92.74	93.57	91.7	79.92	79.98	88.9283
CESC	TCGA-VS-A954-01	Cancer	Stage IIIB	FEMALE	60.87	61.95	75.66	66.16	75.03	81.13	76.29	78.13	63.38	65.7	73.2767
CESC	TCGA-VS-A957-01	Cancer	Stage IB1	FEMALE	80.77	83.51	74.62	79.6333	93.13	91.51	94.85	89.97	79.04	79.8	88.05
CESC	TCGA-VS-A958-01	Cancer	Stage IIB	FEMALE	48.99	49.83	55.55	51.4567	65.1	66.38	47.22	56.3	58.19	49.1	57.0483
CESC	TCGA-VS-A959-01	Cancer	Stage IIB	FEMALE	51.21	52.45	49.87	51.1767	44.04	58.82	44.96	50.48	52.98	48.95	50.0383
CESC	TCGA-VS-A9U5-01	Cancer	Stage IIB	FEMALE	50.08	50.3	57.35	52.5767	61.16	51.2	47.57	62.8	54	52.48	54.8683
CESC	TCGA-VS-A9U6-01	Cancer	Stage IVB	FEMALE	56.21	55.97	48.66	53.6133	10.14	15.45	10.25	42.97	52.14	55.33	31.0467
CESC	TCGA-VS-A9U7-01	Cancer	Stage IB1	FEMALE	67.77	66.8	79.11	71.2267	82.91	63.53	81.01	77.16	69.3	67.8	73.6183
CESC	TCGA-VS-A9UA-01	Cancer	Stage IIIA	FEMALE	53.39	53.01	64.56	56.9867	62.39	64.33	52.24	60.8	58.31	56.71	59.13
CESC	TCGA-VS-A9UB-01	Cancer	Stage IIB	FEMALE	45.56	47.52	57.05	50.0433	52.93	40.26	29.53	45.32	53.62	49.5	45.1933
CESC	TCGA-VS-A9UC-01	Cancer	Stage IIB	FEMALE	59.39	62.12	70.48	63.9967	57.21	15.91	34.93	52.52	59.76	49.58	44.985
CESC	TCGA-VS-A9UD-01	Cancer	Stage IIIA	FEMALE	55.1	51.8	63.35	56.75	71.43	74.73	52.16	59.85	59.73	54.86	62.1267
CESC	TCGA-VS-A9UH-01	Cancer	Stage IVA	FEMALE	37.2	36.07	28.44	33.9033	48.14	46.17	30.64	41.19	47.8	42.86	42.8
CESC	TCGA-VS-A9UI-01	Cancer	Stage IIB	FEMALE	53.64	56.86	35.57	48.69	19.66	18.36	20.93	35.7	56.48	53.83	34.16
CESC	TCGA-VS-A9UJ-01	Cancer	Stage IIB	FEMALE	49.01	61.79	69.03	59.9433	79.29	81.14	67.98	75.24	57.25	64.13	70.8383
CESC	TCGA-VS-A9UL-01	Cancer	Stage IIIB	FEMALE	76.14	80.87	83.79	80.2667	91.5	66.5	90.65	91.3	75.39	79	82.39
CESC	TCGA-VS-A9UM-01	Cancer	Stage IVB	FEMALE	48.29	53.53	56.64	52.82	69.23	60.09	65.66	68.11	62.83	59.49	64.235
CESC	TCGA-VS-A9UO-01	Cancer	Stage IIB	FEMALE	64.31	64.72	53.98	61.0033	76.17	80.02	66.19	64.36	66.46	62.57	69.295
CESC	TCGA-VS-A9UP-01	Cancer	Stage IIA	FEMALE	43.23	35.68	45.76	41.5567	4.81	28.51	39.12	60.79	48.02	57.02	39.7117
CESC	TCGA-VS-A9UQ-01	Cancer	Stage IB	FEMALE	52.91	52.68	64.67	56.7533	66.61	75.32	57.19	57.11	58.38	52.4	61.1683
CESC	TCGA-VS-A9UR-01	Cancer	Stage IIA	FEMALE	62.63	66.97	74.72	68.1067	76.07	77.67	64.94	71.22	60.13	62.84	68.8117
CESC	TCGA-VS-A9UT-01	Cancer	NoRecord	NoRecord	47	43.86	50.59	47.15	42.5	36.69	19.2	35.05	47.73	37.48	36.4417
CESC	TCGA-VS-A9UU-01	Cancer	Stage IIB	FEMALE	48.21	46.09	48.58	47.6267	42.33	44.16	29.9	42.62	49.89	46.07	42.495
CESC	TCGA-VS-A9UV-01	Cancer	Stage IVA	FEMALE	68.88	68.85	80.66	72.7967	89.03	87.92	87.18	83.52	74.43	69.43	81.9183
CESC	TCGA-VS-A9UY-01	Cancer	Stage IVB	FEMALE	54.51	59.74	48.86	54.37	46.13	49.57	43.38	49.65	54.59	51.25	49.095
CESC	TCGA-VS-A9UZ-01	Cancer	Stage IB1	FEMALE	51.36	53.99	63.39	56.2467	64.3	77.07	45.1	56.01	58.04	58.95	59.9117
CESC	TCGA-VS-A9V0-01	Cancer	Stage IB	FEMALE	10.67	38.75	44.21	31.21	35.8	72.42	64.14	64.95	60.63	61.82	59.96
CESC	TCGA-VS-A9V1-01	Cancer	Stage IVB	FEMALE	52.73	50.66	61.89	55.0933	60.54	59.71	50.02	55.49	56.94	53.79	56.0817
CESC	TCGA-VS-A9V2-01	Cancer	Stage IB1	FEMALE	50.9	50.83	58.69	53.4733	32.83	39.62	22.72	39.97	50.97	54.64	40.125
CESC	TCGA-VS-A9V3-01	Cancer	Stage IVB	FEMALE	59.92	62.36	72.68	64.9867	74.79	77.33	64.02	69.86	62.84	62.59	68.5717
CESC	TCGA-VS-A9V4-01	Cancer	Stage IVA	FEMALE	42.76	42.79	17.28	34.2767	3.08	7.93	5.51	15.21	41.08	46.4	19.8683
CESC	TCGA-VS-A9V5-01	Cancer	Stage IIB	FEMALE	59.41	53.21	46.03	52.8833	77.12	75.4	53.31	63.41	62.5	59.78	65.2533
CESC	TCGA-VS-AA62-01	Cancer	Stage IIB	FEMALE	46.65	46.52	49.98	47.7167	22.44	28.68	16.64	33.62	41	28.52	28.4833
CESC	TCGA-WL-A834-01	Cancer	NoRecord	FEMALE	56.95	58.99	61.82	59.2533	66.56	64.86	61.26	61.92	55.81	58.45	61.4767
CESC	TCGA-XS-A8TJ-01	Cancer	NoRecord	NoRecord	42.92	45.58	50.35	46.2833	21.46	31.41	27.83	43.56	48.55	50.92	37.2883
CESC	TCGA-ZJ-A8QO-01	Cancer	NoRecord	FEMALE	51.13	46.07	56.75	51.3167	52.02	37.13	49.1	57.51	60.08	61.85	52.9483
CESC	TCGA-ZJ-A8QQ-01	Cancer	Stage IIB	FEMALE	59.27	57.45	50.71	55.81	24.11	50.64	28.19	47.58	60.07	64.35	45.8233
CESC	TCGA-ZJ-A8QR-01	Cancer	Stage I	FEMALE	46.81	56.56	65.77	56.38	3.23	59.56	23.42	59.44	69.27	71.47	47.7317
CESC	TCGA-ZJ-AAX4-01	Cancer	Stage II	FEMALE	58.4	61.26	61.92	60.5267	57.3	45.75	58.45	58.89	63.33	57.06	56.7967
CESC	TCGA-ZJ-AAX8-01	Cancer	Stage IIIB	FEMALE	41.95	35.26	38.5	38.57	34.34	26.08	32.36	38.31	49.55	42.98	37.27
CESC	TCGA-ZJ-AAXA-01	Cancer	Stage IB1	FEMALE	78.92	76.19	53.58	69.5633	85.79	49.85	85.05	84.96	70.94	73.71	75.05
CESC	TCGA-ZJ-AAXB-01	Cancer	Stage IB2	FEMALE	58.78	58.91	59.58	59.09	53.88	35.32	59.18	69.25	66.5	66.96	58.515
CESC	TCGA-ZJ-AAXD-01	Cancer	Stage IIIB	FEMALE	52.33	47.21	66.94	55.4933	49.97	52.63	45.62	51.5	60.25	58.29	53.0433
CESC	TCGA-ZJ-AAXF-01	Cancer	Stage IIB	FEMALE	42.05	39.87	41.44	41.12	13.35	16.74	20.59	31.33	47.93	39.73	28.2783
CESC	TCGA-ZJ-AAXI-01	Cancer	Stage IIB	FEMALE	66.1	69.03	50.28	61.8033	77.34	62.56	72.84	77.45	60.41	65	69.2667
CESC	TCGA-ZJ-AAXJ-01	Cancer	NoRecord	NoRecord	48.58	47.58	59.87	52.01	73.82	71.53	47.63	64.88	57.43	57.87	62.1933
CESC	TCGA-ZJ-AAXN-01	Cancer	Stage IB2	FEMALE	61.16	65.59	57.5	61.4167	76.12	73.97	82.6	74.53	66.43	61.03	72.4467
CESC	TCGA-ZJ-AAXT-01	Cancer	Stage IIIB	FEMALE	42.11	45.25	41.97	43.11	57.88	65.3	48.15	57.78	56.64	55.67	56.9033
CESC	TCGA-ZJ-AAXU-01	Cancer	Stage IIB	FEMALE	41.76	40.94	53.23	45.31	52.14	47.1	38.5	56.25	53.5	54.53	50.3367
CESC	TCGA-ZJ-AB0H-01	Cancer	Stage IIIB	FEMALE	52.5	51.15	53.87	52.5067	24.99	36.68	25.2	38.75	50.47	45.42	36.9183
CESC	TCGA-ZJ-AB0I-01	Cancer	Stage IIB	FEMALE	44.88	57.86	39.16	47.3	62.83	68	72.04	81.8	74.62	52.91	68.7
CESC	TCGA-ZX-AA5X-01	Cancer	Stage IIIB	FEMALE	42.55	40.01	51.14	44.5667	45.1	44.59	30.42	38.07	48.6	43.18	41.66
CHOL	TCGA-3X-AAV9-01	Cancer	Stage I	MALE	30.68	24.76	40.1	31.8467	28.66	33.87	14.63	44.07	40.38	39.16	33.4617
CHOL	TCGA-3X-AAVA-01	Cancer	Stage II	FEMALE	51.76	55.4	32.43	46.53	1.39	7.58	2.29	8.14	15.45	15.53	8.39667
CHOL	TCGA-3X-AAVB-01	Cancer	Stage IVB	FEMALE	47.53	43.89	62.77	51.3967	60.08	75.55	45.95	62.11	57.57	56.85	59.685
CHOL	TCGA-3X-AAVC-01	Cancer	Stage I	FEMALE	44.47	52.47	69.69	55.5433	3.8	15.4	8.1	43.04	59.15	59.02	31.4183
CHOL	TCGA-3X-AAVE-01	Cancer	Stage II	MALE	36.96	37.55	50.33	41.6133	13.55	58.9	41.77	56.72	46.01	47.84	44.1317
CHOL	TCGA-4G-AAZO-01	Cancer	Stage II	FEMALE	54.08	59.17	56.24	56.4967	50.1	81.71	74.86	82.2	65.63	63.66	69.6933
CHOL	TCGA-4G-AAZT-01	Cancer	Stage I	MALE	53.08	52.22	72.87	59.39	59.58	73.15	58.45	67.95	57.58	51.4	61.3517
CHOL	TCGA-W5-AA2G-01	Cancer	Stage I	FEMALE	29.84	45.91	27.54	34.43	2	4.95	3.8	17.04	11.67	9.51	8.16167
CHOL	TCGA-W5-AA2H-01	Cancer	Stage III	FEMALE	17.54	19.99	20.78	19.4367	2.89	8.45	4.05	21.82	23.01	20.99	13.535
CHOL	TCGA-W5-AA2I-01	Cancer	Stage I	MALE	56.19	61.32	71.36	62.9567	59.23	75.09	56.52	73.24	58.31	59.54	63.655
CHOL	TCGA-W5-AA2I-11	Normal	Stage I	MALE	17.42	24.68	16.92	19.6733	6.84	25.68	13.37	41.87	38.25	28.75	25.7933
CHOL	TCGA-W5-AA2O-01	Cancer	Stage I	MALE	56.89	44.06	14.71	38.5533	64.2	56.86	45.41	67.03	61.52	36.59	55.2683
CHOL	TCGA-W5-AA2Q-01	Cancer	Stage II	MALE	71.25	73.24	67.37	70.62	69.01	80.46	88.1	88.59	72.67	71.93	78.46
CHOL	TCGA-W5-AA2Q-11	Normal	Stage II	MALE	7.23	22.47	13.31	14.3367	2.91	11.77	5.84	30.13	24.08	19.65	15.73
CHOL	TCGA-W5-AA2R-01	Cancer	Stage I	FEMALE	41.57	40.73	31.67	37.99	2.67	8.21	4.43	24.85	40.98	36.26	19.5667
CHOL	TCGA-W5-AA2R-11	Normal	Stage I	FEMALE	8.32	19.22	14.22	13.92	2.78	12.6	5.04	27.07	22.61	17.11	14.535
CHOL	TCGA-W5-AA2T-01	Cancer	Stage II	FEMALE	67.55	67.89	78.21	71.2167	90.87	90.84	87.06	89.22	69.66	73.82	83.5783
CHOL	TCGA-W5-AA2U-01	Cancer	Stage I	FEMALE	56.69	53.38	67.87	59.3133	48.78	74.43	81.8	79.13	68.61	66.02	69.795
CHOL	TCGA-W5-AA2U-11	Normal	Stage I	FEMALE	7.6	21.16	17.28	15.3467	3.79	10.47	6	37.54	26.7	21.8	17.7167
CHOL	TCGA-W5-AA2W-01	Cancer	Stage IVA	FEMALE	58.39	57.56	44.09	53.3467	48.64	62.93	29.72	44.01	47.85	41.95	45.85
CHOL	TCGA-W5-AA2X-01	Cancer	Stage IVB	MALE	3.95	21.3	8.42	11.2233	1.88	6.23	9.81	60.3	18.19	22.33	19.79
CHOL	TCGA-W5-AA2X-11	Normal	Stage IVB	MALE	7.72	16.32	15.33	13.1233	4.01	11.24	5.79	19.25	28.23	20.07	14.765
CHOL	TCGA-W5-AA2Z-01	Cancer	Stage II	FEMALE	52.65	52.8	37.52	47.6567	66.54	69.09	68.64	72.47	61.22	52.48	65.0733
CHOL	TCGA-W5-AA30-01	Cancer	Stage I	MALE	44.3	42.06	53.15	46.5033	47.85	64.14	38.32	56.68	56.52	51.47	52.4967
CHOL	TCGA-W5-AA30-11	Normal	Stage I	MALE	13.6	24.28	14.08	17.32	2.8	17.92	7.79	31.11	29.91	20.61	18.3567
CHOL	TCGA-W5-AA31-01	Cancer	Stage I	MALE	6.79	8.5	16.13	10.4733	6.59	49.23	18.62	50.62	45.25	20.52	31.805
CHOL	TCGA-W5-AA31-11	Normal	Stage I	MALE	4.39	18.03	15.49	12.6367	3.29	9.72	4.28	19.98	28	19.74	14.1683
CHOL	TCGA-W5-AA33-01	Cancer	Stage I	MALE	35.83	34.03	43.27	37.71	22.24	63.64	37.62	55.59	53.45	51.96	47.4167
CHOL	TCGA-W5-AA34-01	Cancer	Stage I	FEMALE	60.61	44.31	80.43	61.7833	2.56	5.55	3.56	4.99	5.81	6.56	4.83833
CHOL	TCGA-W5-AA34-11	Normal	Stage I	FEMALE	8.78	18.18	15.51	14.1567	2.09	7.88	4.13	24.18	19.47	13.2	11.825
CHOL	TCGA-W5-AA36-01	Cancer	NoRecord	NoRecord	57.6	56.41	22.56	45.5233	82.51	60.88	83.03	82.01	73.14	54.43	72.6667
CHOL	TCGA-W5-AA38-01	Cancer	Stage I	FEMALE	43.46	44	69.72	52.3933	7.23	39.94	47.02	77.76	50.4	30.56	42.1517
CHOL	TCGA-W5-AA39-01	Cancer	Stage II	MALE	60.25	50.94	75.44	62.21	66.77	72.52	84.84	81.58	76.18	75.76	76.275
CHOL	TCGA-W6-AA0S-01	Cancer	Stage I	FEMALE	51.46	55.77	12.88	40.0367	2.7	7	3.75	7.52	8.82	8.1	6.315
CHOL	TCGA-WD-A7RX-01	Cancer	Stage II	FEMALE	42.1	36.66	32.07	36.9433	6.66	47.07	33.8	58.91	57.66	53.55	42.9417
CHOL	TCGA-YR-A95A-01	Cancer	Stage IV	MALE	50.15	45.4	65.76	53.77	40.92	44.91	26.35	40.03	44.53	40.25	39.4983
CHOL	TCGA-ZD-A8I3-01	Cancer	Stage II	FEMALE	47.68	49.17	62.96	53.27	59.81	71.06	68.38	76.53	61.92	57.16	65.81
CHOL	TCGA-ZH-A8Y1-01	Cancer	Stage IVA	FEMALE	59.66	57.29	79.32	65.4233	59.72	82.88	77.6	77.88	53.74	44.27	66.015
CHOL	TCGA-ZH-A8Y2-01	Cancer	Stage I	FEMALE	1.71	5.67	10.57	5.98333	2.73	23.6	29.47	55.6	37.97	17.93	27.8833
CHOL	TCGA-ZH-A8Y4-01	Cancer	Stage I	MALE	56.45	56.24	54.1	55.5967	78.58	72.12	74.27	78.19	64.55	64.27	71.9967
CHOL	TCGA-ZH-A8Y5-01	Cancer	Stage IVB	MALE	68.93	66.95	82.05	72.6433	13.29	55.84	38.39	48.18	42.76	39.55	39.6683
CHOL	TCGA-ZH-A8Y6-01	Cancer	Stage I	FEMALE	1.67	3.24	13.59	6.16667	2.7	7.06	3.3	10.71	14.21	9.1	7.84667
CHOL	TCGA-ZH-A8Y8-01	Cancer	Stage I	MALE	3.82	34.63	16.17	18.2067	5.84	11.98	18.43	47.26	40.62	45.73	28.31
CHOL	TCGA-ZU-A8S4-01	Cancer	Stage I	MALE	33.24	34.47	22.27	29.9933	1.69	10.82	3.97	25.41	43.51	35.53	20.155
CHOL	TCGA-ZU-A8S4-11	Normal	Stage I	MALE	7.45	18.88	12.03	12.7867	2.89	4.94	4.46	17.36	22.34	12.67	10.7767
COADREAD	TCGA-3L-AA1B-01	Cancer	Stage I	FEMALE	45.48	45.47	55.57	48.84	57.02	60.43	47.55	56.3	54.84	52.1	54.7067
COADREAD	TCGA-4N-A93T-01	Cancer	Stage IIIB	MALE	66.46	68.16	74.27	69.63	86.17	80.73	82.51	80.69	68.92	76.59	79.2683
COADREAD	TCGA-4T-AA8H-01	Cancer	Stage IIA	FEMALE	61.68	69.54	54.83	62.0167	53.74	40.34	66.22	63.67	58.82	64.04	57.805
COADREAD	TCGA-5M-AAT4-01	Cancer	NoRecord	NoRecord	57.2	54.39	63.47	58.3533	68.69	69.99	60.98	63.48	61.4	60.48	64.17
COADREAD	TCGA-5M-AAT5-01	Cancer	NoRecord	NoRecord	59.32	64.32	73.85	65.83	80.97	78.77	75.83	77.01	69.28	66.84	74.7833
COADREAD	TCGA-5M-AAT6-01	Cancer	NoRecord	NoRecord	28.76	32.14	28.67	29.8567	17.83	26.49	14.35	26.7	44.2	37.73	27.8833
COADREAD	TCGA-5M-AATA-01	Cancer	NoRecord	NoRecord	51.39	51.38	57.05	53.2733	56.48	34.17	52.7	56.17	55.48	52.7	51.2833
COADREAD	TCGA-5M-AATE-01	Cancer	NoRecord	NoRecord	59.69	63.77	38.73	54.0633	76.31	60.25	75.79	76.76	66.82	63.11	69.84
COADREAD	TCGA-A6-2671-01	Cancer	Stage IV	MALE	60.61	67.5	74.05	67.3867	78.98	52.25	71.07	68.91	57.19	63.3	65.2833
COADREAD	TCGA-A6-2671-11	Normal	Stage IV	MALE	54.15	57.45	58.32	56.64	68.99	50.43	54.68	58.44	58.81	55.18	57.755
COADREAD	TCGA-A6-2672-01	Cancer	Stage IIIB	FEMALE	48.15	54.68	62.5	55.11	3.96	16.44	22.2	44.87	58.07	57.41	33.825
COADREAD	TCGA-A6-2675-01	Cancer	Stage IIA	MALE	46.83	46.91	57.15	50.2967	55.51	52.11	47.28	58.6	52.4	51.67	52.9283
COADREAD	TCGA-A6-2675-11	Normal	Stage IIA	MALE	37.92	42.07	42.79	40.9267	51.2	32.74	33.35	49.32	43.68	43.84	42.355
COADREAD	TCGA-A6-2677-01	Cancer	Stage IIIC	FEMALE	60.75	66.185	53.52	60.1517	68.625	42.45	72.6	77.175	65.485	62.88	64.8692
COADREAD	TCGA-A6-2679-01	Cancer	Stage IIB	FEMALE	51.16	53.63	58.05	54.28	72.89	65.22	57.56	62.65	59.62	57.97	62.6517
COADREAD	TCGA-A6-2679-11	Normal	Stage IIB	FEMALE	47.38	48.79	48.92	48.3633	57.65	40.66	43.76	51.23	51.31	46.75	48.56
COADREAD	TCGA-A6-2680-01	Cancer	Stage II	FEMALE	63.28	65.7	63.06	64.0133	42.59	37.2	39.59	40.17	44.46	38.3	40.385
COADREAD	TCGA-A6-2680-11	Normal	Stage II	FEMALE	49.62	57.21	45.42	50.75	58.12	41.41	43.03	58.63	48.35	48.02	49.5933
COADREAD	TCGA-A6-2681-01	Cancer	Stage IIA	FEMALE	49.88	57.24	67.94	58.3533	65.33	54.41	54.4	59.61	54.04	56.25	57.34
COADREAD	TCGA-A6-2681-11	Normal	Stage IIA	FEMALE	50.86	56.15	51.02	52.6767	62.04	48.92	50.38	56.69	51.8	48.7	53.0883
COADREAD	TCGA-A6-2682-01	Cancer	Stage IV	MALE	45.9	49.45	41.65	45.6667	54.77	35.22	41.62	47.39	50.83	48.41	46.3733
COADREAD	TCGA-A6-2682-11	Normal	Stage IV	MALE	47.74	54.86	47.91	50.17	63.62	47.03	46.91	57.28	54.4	48.14	52.8967
COADREAD	TCGA-A6-2684-01	Cancer	Stage I	FEMALE	48.7	53.78	63.7333	55.4044	65.6633	61.9733	54.7	62.62	57.04	52.1367	59.0222
COADREAD	TCGA-A6-2684-11	Normal	Stage I	FEMALE	57.26	61.12	59.58	59.32	68.77	52.78	60.26	61.65	56.62	57.37	59.575
COADREAD	TCGA-A6-2685-01	Cancer	Stage IIA	FEMALE	40.11	42.82	34.15	39.0267	59.87	47.31	42.2	51.56	50.33	45.66	49.4883
COADREAD	TCGA-A6-2685-11	Normal	Stage IIA	FEMALE	41.36	53.99	31.92	42.4233	36.86	33.39	37.5	48.81	44.19	35.97	39.4533
COADREAD	TCGA-A6-2686-01	Cancer	Stage IIA	FEMALE	56.9	60.74	55.53	57.7233	18.9	33.35	45.41	52.51	52.54	51.95	42.4433
COADREAD	TCGA-A6-2686-11	Normal	Stage IIA	FEMALE	55.72	58.13	60.64	58.1633	65.17	50.53	55.11	59.8	54.19	53.57	56.395
COADREAD	TCGA-A6-3809-01	Cancer	Stage IIB	FEMALE	55.445	62.08	54.415	57.3133	4.995	24.57	18.96	51.885	54.515	62.525	36.2417
COADREAD	TCGA-A6-3810-01	Cancer	Stage IIA	MALE	48.5	50.87	41.65	47.0067	3.425	10.73	25.525	40.04	58.15	56.845	32.4525
COADREAD	TCGA-A6-4105-01	Cancer	Stage IIA	MALE	57.4	53.27	71.98	60.8833	71.21	68.62	65.49	69.1	60.07	62.32	66.135
COADREAD	TCGA-A6-4107-01	Cancer	Stage IIIB	FEMALE	56.67	60.18	59.47	58.7733	67.85	43.21	60.36	62.96	58.98	60.93	59.0483
COADREAD	TCGA-A6-4107-11	Normal	Stage IIIB	FEMALE	39.09	47.35	38.3	41.58	42.44	29.48	25.8	40.79	43.91	37.81	36.705
COADREAD	TCGA-A6-5656-01	Cancer	Stage I	MALE	58.81	60.85	59.5933	59.7511	75.4867	74.5467	68.1367	69.79	64.43	62.73	69.1867
COADREAD	TCGA-A6-5657-01	Cancer	Stage IIIB	MALE	38.28	43.12	48.49	43.2967	44.84	43.42	35.97	45.1	48.86	44.01	43.7
COADREAD	TCGA-A6-5659-01	Cancer	Stage I	MALE	58.1367	69.8133	73.18	67.0433	83.5767	84.2967	82.1567	84.2967	66.58	72.8967	78.9672
COADREAD	TCGA-A6-5660-01	Cancer	Stage IIIC	MALE	58.03	64.7	72.52	65.0833	76.81	81.07	72.19	79.85	61.97	65.84	72.955
COADREAD	TCGA-A6-5661-01	Cancer	Stage IIA	FEMALE	53.86	59.07	73.345	62.0917	44.055	50.295	53.52	63.065	61.61	62.145	55.7817
COADREAD	TCGA-A6-5662-01	Cancer	Stage IVA	MALE	64.36	75.49	52.44	64.0967	41.5	69.44	89.74	88.6	70.42	75.01	72.4517
COADREAD	TCGA-A6-5664-01	Cancer	Stage IIIC	MALE	43.04	41.61	47.07	43.9067	41.92	30.78	38.8	41.19	50.49	45.19	41.395
COADREAD	TCGA-A6-5665-01	Cancer	Stage IIA	FEMALE	60.73	60.68	72.505	64.6383	73.615	65.815	68.15	73.745	64.235	63.18	68.1233
COADREAD	TCGA-A6-5666-01	Cancer	Stage IIC	MALE	64.2	58.89	65.01	62.7	79.93	70.03	86.66	84.5	57.78	74.29	75.5317
COADREAD	TCGA-A6-5667-01	Cancer	Stage IIIB	FEMALE	50.88	57.73	44.02	50.8767	70.18	51.54	68.64	70.23	58.89	61.68	63.5267
COADREAD	TCGA-A6-5667-11	Normal	Stage IIIB	FEMALE	34.87	47.11	29.99	37.3233	16.2	25.73	20.17	41.58	35.49	33.24	28.735
COADREAD	TCGA-A6-6137-01	Cancer	Stage IIIB	MALE	1.82	51.34	31.94	28.3667	67.29	57.94	56.04	69.73	59.05	57.73	61.2967
COADREAD	TCGA-A6-6138-01	Cancer	Stage I	MALE	43.27	41.17	39.22	41.22	1.94	8.54	15.41	17.8	46.44	44.11	22.3733
COADREAD	TCGA-A6-6140-01	Cancer	Stage IIA	MALE	68.07	71.68	59.66	66.47	80.61	33.14	78.6	82.87	62.85	71.63	68.2833
COADREAD	TCGA-A6-6141-01	Cancer	Stage IIA	MALE	49.12	51.93	63.04	54.6967	65.63	44.71	64.75	63.52	58.24	59.59	59.4067
COADREAD	TCGA-A6-6142-01	Cancer	Stage IVA	FEMALE	43.81	42.47	57.53	47.9367	5.33	11.24	30.05	53.42	50.87	55.15	34.3433
COADREAD	TCGA-A6-6648-01	Cancer	Stage IVA	MALE	62.17	66.8	45.07	58.0133	54.87	60.31	53.37	60.07	60.7	64.94	59.0433
COADREAD	TCGA-A6-6649-01	Cancer	Stage IIIB	MALE	55.41	53.37	60.45	56.41	66.69	60.12	52.19	65.29	53.35	61.08	59.7867
COADREAD	TCGA-A6-6650-01	Cancer	Stage IIA	FEMALE	66.5267	70.22	81.59	72.7789	84.03	82.1167	80.9667	84.8233	68.1367	72.1233	78.6994
COADREAD	TCGA-A6-6651-01	Cancer	Stage IIIB	FEMALE	43.52	38.55	51.4	44.49	45.9	37.19	34.93	45.66	47.98	45.2	42.81
COADREAD	TCGA-A6-6652-01	Cancer	Stage IVA	MALE	68.14	67.58	83.25	72.99	88.2	80.31	85.54	82.24	70.4	72.77	79.91
COADREAD	TCGA-A6-6653-01	Cancer	Stage I	MALE	66.5	61.28	81.97	69.9167	54.08	77.84	82.42	83.85	66.95	76.03	73.5283
COADREAD	TCGA-A6-6654-01	Cancer	Stage IIIB	FEMALE	38.55	42.29	49.4	43.4133	23.5	33.7	18.99	48.75	46.12	45.55	36.1017
COADREAD	TCGA-A6-6780-01	Cancer	Stage IIA	MALE	56.2733	60.1833	68.6567	61.7044	68.6367	67.53	64.85	66.88	61.2433	59.6167	64.7928
COADREAD	TCGA-A6-6781-01	Cancer	Stage IIIC	MALE	42.1933	47.86	52.5733	47.5422	52.59	49.1933	45.83	51.2533	53.9	48.02	50.1311
COADREAD	TCGA-A6-6782-01	Cancer	Stage IIB	MALE	49.94	53.96	44.97	49.6233	49.31	47.15	39.86	48.12	60.27	59.87	50.7633
COADREAD	TCGA-A6-A565-01	Cancer	Stage IIIC	FEMALE	41.92	45.91	38.93	42.2533	37.69	31.31	27.43	37.2	46.6	36.2	36.0717
COADREAD	TCGA-A6-A566-01	Cancer	Stage IIIB	FEMALE	46.87	47.34	51.19	48.4667	3.05	17.32	20.49	39.24	49.48	49.7	29.88
COADREAD	TCGA-A6-A567-01	Cancer	Stage IV	MALE	58.21	62.5	68.88	63.1967	53.5	17.86	69.76	74.92	57.63	59.82	55.5817
COADREAD	TCGA-A6-A56B-01	Cancer	Stage IIIB	MALE	59.18	62.73	73.97	65.2933	78.64	77.26	77.25	72.12	62.23	65.44	72.1567
COADREAD	TCGA-A6-A5ZU-01	Cancer	Stage IIIB	MALE	45.19	60.11	36.72	47.34	79.67	76.95	71.08	69.33	61.53	60.41	69.8283
COADREAD	TCGA-AA-3488-01	Cancer	Stage IV	MALE	61.55	67.14	82.18	70.29	85.05	77.81	71.02	79.83	69.22	64.84	74.6283
COADREAD	TCGA-AA-3488-11	Normal	Stage IV	MALE	43.99	44.54	36.21	41.58	45.46	32.18	33.69	47.3	45.72	39.81	40.6933
COADREAD	TCGA-AA-3489-01	Cancer	Stage II	MALE	45.33	43.62	35.95	41.6333	50.63	39.69	35.4	49.47	48.94	48.09	45.37
COADREAD	TCGA-AA-3492-01	Cancer	Stage II	FEMALE	61.93	65.4	76.32	67.8833	34.35	71.93	75.62	75.17	64.97	66.34	64.73
COADREAD	TCGA-AA-3492-11	Normal	Stage II	FEMALE	47.82	51.66	55.51	51.6633	63.2	50.06	47.67	49.71	49.82	48.63	51.515
COADREAD	TCGA-AA-3494-01	Cancer	Stage IV	MALE	59.91	62.01	74.08	65.3333	77.12	63.6	51.4	47.76	60.79	59.82	60.0817
COADREAD	TCGA-AA-3494-11	Normal	Stage IV	MALE	41.28	44.24	29.77	38.43	37.47	29.78	24.3	42.35	42.06	36.08	35.34
COADREAD	TCGA-AA-3495-01	Cancer	Stage I	MALE	55.48	61.55	66.94	61.3233	58.7	52.28	50.52	57.39	57.18	56.01	55.3467
COADREAD	TCGA-AA-3495-11	Normal	Stage I	MALE	46.36	49.81	53.24	49.8033	59.18	41.63	42.76	49.31	52.49	44.71	48.3467
COADREAD	TCGA-AA-3496-01	Cancer	Stage II	FEMALE	56.92	56.87	72.16	61.9833	2.13	18.15	25.5	51.39	60.31	65.71	37.1983
COADREAD	TCGA-AA-3502-01	Cancer	Stage I	MALE	70.85	75.58	42.45	62.96	83.47	84.61	65.54	86.88	71.95	71.83	77.38
COADREAD	TCGA-AA-3502-11	Normal	Stage I	MALE	43.25	46.53	44.48	44.7533	44.47	33.65	29.62	40.27	42.46	41.68	38.6917
COADREAD	TCGA-AA-3506-01	Cancer	Stage I	MALE	50.02	61.96	37.6	49.86	12.82	20.63	37.39	41.63	47.09	42.52	33.68
COADREAD	TCGA-AA-3506-11	Normal	Stage I	MALE	40.32	39.86	39.96	40.0467	45.59	33.61	31.79	41.95	44.92	36.87	39.1217
COADREAD	TCGA-AA-3509-01	Cancer	Stage II	FEMALE	64.71	73.23	81.9	73.28	56.67	58.27	55.58	57.07	63.71	65.82	59.52
COADREAD	TCGA-AA-3509-11	Normal	Stage II	FEMALE	36.38	38.65	33.65	36.2267	30.56	18.31	15.86	35.35	37.88	30.83	28.1317
COADREAD	TCGA-AA-3510-01	Cancer	Stage II	MALE	53.33	63.18	52.14	56.2167	47.9	35.54	31.9	39.8	45.08	41.31	40.255
COADREAD	TCGA-AA-3510-11	Normal	Stage II	MALE	43.31	48.57	43.92	45.2667	52.71	38.96	34.73	47.31	51.4	44.42	44.9217
COADREAD	TCGA-AA-3511-01	Cancer	Stage II	MALE	35.97	58.59	60.19	51.5833	55.29	57.01	65.32	75.49	63.13	67.45	63.9483
COADREAD	TCGA-AA-3655-01	Cancer	Stage II	MALE	65.7	62.31	76.63	68.2133	79.15	76.73	74.53	73.82	61.55	63.37	71.525
COADREAD	TCGA-AA-3655-11	Normal	Stage II	MALE	40.11	41.51	43.97	41.8633	40.51	35.64	27.82	46.87	42.87	40.96	39.1117
COADREAD	TCGA-AA-3660-01	Cancer	Stage II	FEMALE	58.09	60.06	77.34	65.1633	78.34	64.58	67.75	70.73	61.89	65.39	68.1133
COADREAD	TCGA-AA-3660-11	Normal	Stage II	FEMALE	44.26	50.72	43.64	46.2067	46.75	37.71	31.37	46.74	44.16	44.23	41.8267
COADREAD	TCGA-AA-3662-01	Cancer	Stage IV	FEMALE	46.71	51	68.96	55.5567	79.43	71.27	66.71	71.75	59.37	68.2	69.455
COADREAD	TCGA-AA-3663-01	Cancer	Stage II	MALE	55.4	59.01	74.92	63.11	75.62	72.37	69.01	71.82	58.6	62.22	68.2733
COADREAD	TCGA-AA-3663-11	Normal	Stage II	MALE	32.16	36.76	35.01	34.6433	28.33	25.43	19.43	39.75	35.87	34.43	30.54
COADREAD	TCGA-AA-3697-01	Cancer	Stage III	MALE	57.75	63.55	73.4	64.9	79.51	79.07	71.62	74.77	61.87	65.44	72.0467
COADREAD	TCGA-AA-3697-11	Normal	Stage III	MALE	41.78	38.81	39.25	39.9467	41.35	34.81	29.52	41.65	44.21	40.45	38.665
COADREAD	TCGA-AA-3712-01	Cancer	Stage III	MALE	53.16	53.84	70.34	59.1133	73.36	72.73	52.14	71.31	62.98	61.33	65.6417
COADREAD	TCGA-AA-3712-11	Normal	Stage III	MALE	43.14	48.07	51.41	47.54	50.9	43.13	38.11	52.82	46.9	46.77	46.4383
COADREAD	TCGA-AA-3713-01	Cancer	Stage IV	MALE	43.2	50.91	59.62	51.2433	57.35	37.19	57.53	63.12	50.44	60.88	54.4183
COADREAD	TCGA-AA-3713-11	Normal	Stage IV	MALE	45.57	44.71	44.77	45.0167	45.13	32.14	28.15	45.68	43.79	40.82	39.285
COADREAD	TCGA-AD-5900-01	Cancer	Stage I	MALE	49.62	49.58	56.24	51.8133	42.75	47.92	21.92	46.09	55.95	55.78	45.0683
COADREAD	TCGA-AD-6548-01	Cancer	Stage I	FEMALE	37.72	52.54	49.89	46.7167	14.3	22.68	25.73	58.41	53.15	59.6	38.9783
COADREAD	TCGA-AD-6888-01	Cancer	Stage IIIB	MALE	49.5	52.06	65.36	55.64	67.7	62.17	54	59.92	56.42	56.8	59.5017
COADREAD	TCGA-AD-6889-01	Cancer	Stage IIA	MALE	37.56	38.39	44.61	40.1867	37.85	30.15	31.25	39.99	45.65	42.4	37.8817
COADREAD	TCGA-AD-6890-01	Cancer	NoRecord	MALE	48.22	47.69	62.62	52.8433	38.97	46.01	42.68	55.27	52.76	55.8	48.5817
COADREAD	TCGA-AD-6895-01	Cancer	NoRecord	MALE	56.46	58.85	70.53	61.9467	41.88	49.14	39.59	55.19	57.7	59.81	50.5517
COADREAD	TCGA-AD-6899-01	Cancer	Stage IIIC	MALE	59.88	67.07	62.72	63.2233	61.73	55.78	59.23	71.36	65.77	67.23	63.5167
COADREAD	TCGA-AD-6901-01	Cancer	NoRecord	MALE	50.01	48.11	66.43	54.85	57.85	54.93	46.9	51.18	55.37	55.88	53.685
COADREAD	TCGA-AD-6963-01	Cancer	NoRecord	MALE	42.16	47.36	49	46.1733	42.49	41.3	35.82	45.26	50.58	50.52	44.3283
COADREAD	TCGA-AD-6964-01	Cancer	NoRecord	MALE	51.51	55.38	74.25	60.38	49.21	62.68	63.05	67.6	62.32	64.57	61.5717
COADREAD	TCGA-AD-6965-01	Cancer	NoRecord	MALE	25.94	47.62	31.98	35.18	42.04	36.91	33.95	45.09	45.59	40.26	40.64
COADREAD	TCGA-AD-A5EJ-01	Cancer	Stage IIA	FEMALE	58.36	61.11	70.73	63.4	69.43	68.56	64.21	67.11	60.36	60.73	65.0667
COADREAD	TCGA-AD-A5EK-01	Cancer	Stage I	MALE	65.44	67.17	76.6	69.7367	85.79	58.82	86.44	77.45	71.3	73.19	75.4983
COADREAD	TCGA-AF-2687-01	Cancer	Stage IIIC	MALE	46.08	40.91	53.3	46.7633	14.64	17.79	11.89	29.9	40.98	37.9	25.5167
COADREAD	TCGA-AF-2690-01	Cancer	Stage IIIC	FEMALE	45.42	40.36	58.03	47.9367	41.26	42.12	30.67	40.64	48.78	40.93	40.7333
COADREAD	TCGA-AF-2693-01	Cancer	Stage I	MALE	42.3	60.9	68.99	57.3967	68.95	63.44	60.47	59.48	60.78	60.81	62.3217
COADREAD	TCGA-AF-3911-01	Cancer	Stage IIIC	MALE	58.69	64.73	64.48	62.6333	58.22	80.3	65.93	71.91	61.94	59.01	66.2183
COADREAD	TCGA-AF-4110-01	Cancer	Stage IVA	MALE	53.04	53.15	60.63	55.6067	68.23	62.56	60.45	61.56	56.95	53.81	60.5933
COADREAD	TCGA-AF-6136-01	Cancer	Stage IIIB	FEMALE	59.17	64.83	75.17	66.39	76.38	70.03	66.18	69.79	59.9	60.34	67.1033
COADREAD	TCGA-AF-6655-01	Cancer	Stage IIIA	MALE	55.85	57.07	48.1	53.6733	70.58	65.13	57.92	66.57	55.48	54.16	61.64
COADREAD	TCGA-AF-6672-01	Cancer	Stage IV	MALE	67.76	67.11	79.71	71.5267	78.51	79.31	71.8	74.65	64.76	64.72	72.2917
COADREAD	TCGA-AF-A56K-01	Cancer	Stage IIA	MALE	48.24	47.16	58.58	51.3267	59.79	60.52	41.85	50.75	54.42	51.73	53.1767
COADREAD	TCGA-AF-A56L-01	Cancer	Stage IIIC	FEMALE	48.21	53.23	51.82	51.0867	69.06	56.56	50.41	52.93	54.65	56.26	56.645
COADREAD	TCGA-AF-A56N-01	Cancer	Stage IIA	FEMALE	57.12	56.77	69.79	61.2267	77.34	75.49	58.24	61.94	61.62	59.34	65.6617
COADREAD	TCGA-AG-3591-01	Cancer	Stage IIA	FEMALE	69.42	75.83	66.02	70.4233	66.37	65.18	66.14	73.34	68.63	73.76	68.9033
COADREAD	TCGA-AG-3592-01	Cancer	Stage IIA	MALE	51.12	64.27	66.89	60.76	49.84	54.56	53.9	51.27	59.36	59.67	54.7667
COADREAD	TCGA-AG-3725-01	Cancer	Stage III	FEMALE	64.37	68.61	83.09	72.0233	63.65	65.86	60.44	69.15	69.23	68.49	66.1367
COADREAD	TCGA-AG-3725-11	Normal	Stage III	FEMALE	47.24	47.92	39.72	44.96	58.79	39.91	41.36	49.25	50.17	47.21	47.7817
COADREAD	TCGA-AG-3731-01	Cancer	Stage IV	MALE	46.73	44.33	47.85	46.3033	47.37	46.47	37.74	48.19	51.18	47.13	46.3467
COADREAD	TCGA-AG-3731-11	Normal	Stage IV	MALE	41.07	43.56	33.38	39.3367	38.18	29.3	31.13	43.9	47.66	41.16	38.555
COADREAD	TCGA-AG-3732-01	Cancer	Stage I	FEMALE	46.48	60.68	52.7	53.2867	3.13	7.54	3.65	15.71	18.64	17.76	11.0717
COADREAD	TCGA-AG-3742-01	Cancer	Stage I	FEMALE	63.33	61.67	76.33	67.11	54.38	59.5	47.86	55.13	65.1	66.22	58.0317
COADREAD	TCGA-AG-4021-01	Cancer	Stage IV	FEMALE	46.17	51.73	10.15	36.0167	14.24	43.49	54.31	65.22	56.4	57.59	48.5417
COADREAD	TCGA-AG-4022-01	Cancer	Stage II	FEMALE	55.15	52.76	57.16	55.0233	56.62	39.93	56.76	59.97	55.36	55.92	54.0933
COADREAD	TCGA-AG-A01W-01	Cancer	Stage II	FEMALE	55.25	60.03	72.3	62.5267	63.5	59.82	46.33	58.16	57.52	54.15	56.58
COADREAD	TCGA-AG-A01W-11	Normal	Stage II	FEMALE	40.49	38.96	36.99	38.8133	45.13	38.55	31.32	47.23	45.22	41.79	41.54
COADREAD	TCGA-AG-A01Y-01	Cancer	Stage II	FEMALE	57.01	64.28	72.69	64.66	6.11	26.83	19.97	40.45	57.25	58.44	34.8417
COADREAD	TCGA-AG-A01Y-11	Normal	Stage II	FEMALE	36.51	40.85	34.23	37.1967	28.12	29.03	18.98	43.87	38.8	34.05	32.1417
COADREAD	TCGA-AG-A020-01	Cancer	Stage III	FEMALE	55.58	61.19	79.33	65.3667	54.18	52.81	43.57	53.86	48.17	45.72	49.7183
COADREAD	TCGA-AG-A020-11	Normal	Stage III	FEMALE	39.53	44.36	34.81	39.5667	44.76	33.05	27.06	45.13	45.77	34.92	38.4483
COADREAD	TCGA-AG-A026-01	Cancer	Stage II	MALE	70.63	74.68	82.69	76	91.46	88.83	80.94	84.37	70.92	72.17	81.4483
COADREAD	TCGA-AG-A02N-01	Cancer	Stage II	MALE	62.48	60.09	78.07	66.88	84.35	76.83	77.56	74.96	63.47	69.09	74.3767
COADREAD	TCGA-AG-A02N-11	Normal	Stage II	MALE	49.95	48.34	43.26	47.1833	39.37	33.44	31.49	47.51	45.06	38.91	39.2967
COADREAD	TCGA-AG-A036-01	Cancer	Stage III	MALE	57.03	64.25	50.7	57.3267	76.06	64.21	63.79	65.94	59.47	60.31	64.9633
COADREAD	TCGA-AG-A036-11	Normal	Stage III	MALE	50.01	53.01	48.66	50.56	59.19	48.24	45.45	55.95	51.84	51.36	52.005
COADREAD	TCGA-AH-6544-01	Cancer	NoRecord	MALE	52.12	52.21	69.36	57.8967	51.88	56.93	54.72	65.69	59.87	62.8	58.6483
COADREAD	TCGA-AH-6547-01	Cancer	NoRecord	FEMALE	51.53	52.22	49.57	51.1067	56.81	51.52	38.3	56.96	53.89	50.9	51.3967
COADREAD	TCGA-AH-6549-01	Cancer	NoRecord	MALE	48.24	54.29	72.59	58.3733	51.56	55.54	72.12	79.09	67.39	67.53	65.5383
COADREAD	TCGA-AH-6643-01	Cancer	Stage IIIC	MALE	68.23	67.11	45.05	60.13	87.09	82.86	80.1	78.26	71.25	73.84	78.9
COADREAD	TCGA-AH-6644-01	Cancer	NoRecord	MALE	47.36	56.03	55.72	53.0367	76	67.72	67.72	68.74	62.37	59.63	67.03
COADREAD	TCGA-AH-6897-01	Cancer	Stage I	MALE	71.84	75.89	88.19	78.64	59.41	40.79	56.19	85.38	57.81	75.72	62.55
COADREAD	TCGA-AH-6903-01	Cancer	Stage IIIB	MALE	57.69	63.48	69.83	63.6667	76.71	70.73	68.36	71.63	56.26	62.73	67.7367
COADREAD	TCGA-AM-5820-01	Cancer	Stage IVA	FEMALE	60.97	61.74	74.22	65.6433	82.81	76.54	69.32	74.74	58.17	59.72	70.2167
COADREAD	TCGA-AM-5821-01	Cancer	Stage IIA	FEMALE	48.99	55.38	55	53.1233	67.09	50.13	59.12	56.87	54.37	57.12	57.45
COADREAD	TCGA-AU-3779-01	Cancer	Stage IIA	FEMALE	54.3	55.36	69.8	59.82	68.18	63.92	56.91	62.37	55.49	57.34	60.7017
COADREAD	TCGA-AU-6004-01	Cancer	Stage I	FEMALE	43.52	42.71	52.85	46.36	43.4	45.96	32.62	44.99	49	46.26	43.705
COADREAD	TCGA-AY-5543-01	Cancer	Stage IVA	FEMALE	56.17	59.24	74.52	63.31	76.71	76.22	75.63	76.64	60.18	68.04	72.2367
COADREAD	TCGA-AY-6196-01	Cancer	Stage IIIC	MALE	40.71	39.27	51.45	43.81	48.65	40.24	24.4	42.22	45.22	44.71	40.9067
COADREAD	TCGA-AY-6197-01	Cancer	Stage IIA	MALE	57.16	60.15	82.92	66.7433	74.22	85.46	68.55	76.29	57.91	65.07	71.25
COADREAD	TCGA-AY-6386-01	Cancer	Stage IIIB	FEMALE	50.65	50.62	65.83	55.7	66.24	63.55	49.55	53.08	54.22	51.63	56.3783
COADREAD	TCGA-AY-A54L-01	Cancer	Stage I	FEMALE	43.02	68.96	56.35	56.11	70.6	56.88	77.69	71.92	66.97	66.17	68.3717
COADREAD	TCGA-AY-A69D-01	Cancer	Stage IIA	FEMALE	62.04	63.25	53.84	59.71	44.99	54.61	45.9	47.37	48.57	45.82	47.8767
COADREAD	TCGA-AY-A71X-01	Cancer	Stage I	FEMALE	70.93	75.07	83.99	76.6633	82.28	83.4	65.99	72.56	71.5	74.92	75.1083
COADREAD	TCGA-AY-A8YK-01	Cancer	Stage IVA	MALE	56.06	59.66	34.38	50.0333	65.95	74.35	69.48	75.26	61.32	62.46	68.1367
COADREAD	TCGA-AZ-4308-01	Cancer	Stage IIIB	FEMALE	52.19	53.71	48.55	51.4833	71.38	72.39	61.45	64.85	59.7	59.74	64.9183
COADREAD	TCGA-AZ-4313-01	Cancer	Stage I	FEMALE	48	40.72	46.26	44.9933	60.58	38.94	46.96	51.87	53.4	50.32	50.345
COADREAD	TCGA-AZ-4315-01	Cancer	Stage IIA	MALE	52.71	56.91	69.2	59.6067	69.6	62.52	63.51	62.11	52.56	54.24	60.7567
COADREAD	TCGA-AZ-4323-01	Cancer	Stage IV	MALE	36.45	38.83	36.46	37.2467	8.97	17.93	9.55	30.28	35.65	34.51	22.815
COADREAD	TCGA-AZ-4614-01	Cancer	Stage IVA	FEMALE	34.11	64.03	78.36	58.8333	81.19	73.76	72.66	72.24	61.5	65.68	71.1717
COADREAD	TCGA-AZ-4615-01	Cancer	Stage IIIB	MALE	46.02	54.19	63.19	54.4667	46.57	37.48	43.72	53.26	54.21	49.08	47.3867
COADREAD	TCGA-AZ-4616-01	Cancer	Stage IV	FEMALE	47.55	51.69	58.78	52.6733	27.21	27.49	36.3	48.65	55.44	57.9	42.165
COADREAD	TCGA-AZ-4681-01	Cancer	Stage IIA	FEMALE	68.73	66.16	77.9	70.93	90.28	81.29	84.41	79.76	67.79	69.24	78.795
COADREAD	TCGA-AZ-4682-01	Cancer	Stage IVA	MALE	64.17	68.4	76.85	69.8067	80.21	82.68	77.25	77.33	67.25	70.52	75.8733
COADREAD	TCGA-AZ-4684-01	Cancer	Stage IVA	MALE	47.06	50.13	60.43	52.54	40.09	45.5	47.99	58.07	56.71	54.08	50.4067
COADREAD	TCGA-AZ-5403-01	Cancer	Stage II	MALE	44.9	44.99	50.25	46.7133	51.11	46.2	35.62	47.44	48.06	46.85	45.88
COADREAD	TCGA-AZ-5407-01	Cancer	Stage I	FEMALE	57.19	59.38	74.78	63.7833	76.14	69.45	69.05	68.75	59.81	61.79	67.4983
COADREAD	TCGA-AZ-6598-01	Cancer	Stage II	FEMALE	66.71	66.81	76.06	69.86	43.94	51.5	52.33	49.53	61.02	71.03	54.8917
COADREAD	TCGA-AZ-6598-11	Normal	Stage II	FEMALE	44.78	41.48	50.29	45.5167	54.98	48.56	38.42	55.23	53.2	51.7	50.3483
COADREAD	TCGA-AZ-6599-01	Cancer	Stage I	MALE	73.13	72.07	58.28	67.8267	57.03	81.05	89.16	90.91	72.57	75.52	77.7067
COADREAD	TCGA-AZ-6599-11	Normal	Stage I	MALE	49.5	49.56	52.94	50.6667	63.22	53.92	44.84	62.34	54.41	56.38	55.8517
COADREAD	TCGA-AZ-6600-01	Cancer	Stage IV	MALE	50.81	50.79	66.74	56.1133	40.33	38.32	40.44	46.16	59.23	61.65	47.6883
COADREAD	TCGA-AZ-6600-11	Normal	Stage IV	MALE	48.85	49.56	52.6	50.3367	54.02	43.87	41.66	56.87	50.77	49.38	49.4283
COADREAD	TCGA-AZ-6601-01	Cancer	Stage II	MALE	46	42.96	59.6	49.52	8.54	26.47	32.33	51.72	55.56	56.25	38.4783
COADREAD	TCGA-AZ-6601-11	Normal	Stage II	MALE	39.5	47.03	40.25	42.26	45.42	48.7	41.4	54.42	54.07	52.5	49.4183
COADREAD	TCGA-AZ-6603-01	Cancer	NoRecord	FEMALE	49.51	60.53	69.26	59.7667	76.8	72.44	70.53	70.5	61.91	63.7	69.3133
COADREAD	TCGA-AZ-6605-01	Cancer	Stage IIIB	MALE	49.52	48.56	57.07	51.7167	56.41	45.57	38.29	51.08	50.67	46.35	48.0617
COADREAD	TCGA-AZ-6606-01	Cancer	Stage IV	MALE	62.02	64.94	82.92	69.96	64.42	66.19	65.67	73.61	68.78	70.96	68.2717
COADREAD	TCGA-AZ-6607-01	Cancer	Stage IV	MALE	50.82	49.44	53.91	51.39	25.73	27.04	15.6	36.03	47.89	38.93	31.87
COADREAD	TCGA-AZ-6608-01	Cancer	Stage IIIA	FEMALE	76.92	82.11	68.06	75.6967	91.07	88.78	91.25	87.92	71.87	83.2	85.6817
COADREAD	TCGA-BM-6198-01	Cancer	Stage IIIB	MALE	46.39	42.68	55.43	48.1667	48.96	15.2	35.73	44.3	48.58	44.8	39.595
COADREAD	TCGA-CA-5254-01	Cancer	Stage IIA	FEMALE	63.89	67.23	77.18	69.4333	79.06	74.6	73.92	75.52	60.6	67.06	71.7933
COADREAD	TCGA-CA-5255-01	Cancer	Stage IIA	MALE	45.94	46.7	46.28	46.3067	57.09	40.97	31.53	44.9	49.51	45.72	44.9533
COADREAD	TCGA-CA-5256-01	Cancer	Stage IIA	FEMALE	57.58	65.85	76.69	66.7067	54.6	53.88	50.46	59.83	61.72	63.27	57.2933
COADREAD	TCGA-CA-5796-01	Cancer	Stage IIA	FEMALE	64.55	70.61	78.23	71.13	81.5	82.85	74.3	74.6	64.6	67.09	74.1567
COADREAD	TCGA-CA-5797-01	Cancer	Stage IIA	MALE	48.95	49.75	24.59	41.0967	39.54	40.98	50.5	59.15	49.79	55.97	49.3217
COADREAD	TCGA-CA-6715-01	Cancer	Stage IIIB	MALE	65.26	69.08	55.02	63.12	87.29	86.23	80.01	83.73	69.18	74.6	80.1733
COADREAD	TCGA-CA-6716-01	Cancer	Stage IIA	MALE	61.75	68.66	82.38	70.93	91.19	85.75	82.03	86.82	65.6	73.31	80.7833
COADREAD	TCGA-CA-6717-01	Cancer	Stage IIA	MALE	45.81	41.91	54.34	47.3533	39.98	41.18	34.91	51.53	50.98	48.88	44.5767
COADREAD	TCGA-CA-6718-01	Cancer	Stage IIA	MALE	48.19	53.03	56.58	52.6	42.7	37.84	48.05	48.34	57.31	52.18	47.7367
COADREAD	TCGA-CA-6719-01	Cancer	Stage IIA	MALE	53.53	57.14	67.01	59.2267	71.89	75.86	64.31	65.63	62.21	60.17	66.6783
COADREAD	TCGA-CI-6619-01	Cancer	Stage IV	MALE	53.51	54	59.45	55.6533	33.55	50.96	54.2	62.45	54.6	52.55	51.385
COADREAD	TCGA-CI-6620-01	Cancer	Stage IVA	FEMALE	45.92	50.11	46.81	47.6133	29.74	25.78	54.78	64.14	56.15	55	47.5983
COADREAD	TCGA-CI-6621-01	Cancer	Stage III	MALE	55.58	53.96	63.68	57.74	67.09	66.47	59.14	64.99	59.14	54.56	61.8983
COADREAD	TCGA-CI-6622-01	Cancer	Stage IIB	MALE	63.28	67.04	70.91	67.0767	79.62	79.02	76.57	76.37	66.91	68.81	74.55
COADREAD	TCGA-CI-6623-01	Cancer	Stage I	MALE	50.29	58.77	43.96	51.0067	71.86	68	55.31	68.07	60.4	56.91	63.425
COADREAD	TCGA-CI-6624-01	Cancer	Stage I	FEMALE	44.29	50.6	46.78	47.2233	47.99	39.85	24.94	47.68	44.17	45.38	41.6683
COADREAD	TCGA-CK-4947-01	Cancer	Stage IVA	FEMALE	52.08	54.16	60.04	55.4267	55.35	44.85	49.92	57.03	55.51	55.62	53.0467
COADREAD	TCGA-CK-4948-01	Cancer	Stage IIIA	FEMALE	32.13	41.01	32.54	35.2267	42.47	59.14	52.28	61.73	57.77	56.45	54.9733
COADREAD	TCGA-CK-4950-01	Cancer	Stage IIIA	FEMALE	53.93	52.22	48.33	51.4933	57.47	57.37	49.83	59.28	52.71	53.55	55.035
COADREAD	TCGA-CK-4951-01	Cancer	Stage IIA	FEMALE	50.37	50.74	62.35	54.4867	68.98	42.25	54.18	55.14	53.19	50.1	53.9733
COADREAD	TCGA-CK-4952-01	Cancer	Stage III	FEMALE	64.75	65.02	74.56	68.11	3.35	25.35	39.84	67.2	64.68	72.73	45.525
COADREAD	TCGA-CK-5912-01	Cancer	Stage I	MALE	68.46	71.34	82.97	74.2567	83.79	84.28	78.29	79	67.58	66.67	76.6017
COADREAD	TCGA-CK-5913-01	Cancer	Stage IIA	FEMALE	57.15	61.05	20.94	46.38	25.29	35.36	38.86	45.19	57.56	62.72	44.1633
COADREAD	TCGA-CK-5914-01	Cancer	Stage IIIB	MALE	63.14	68.56	78.88	70.1933	81.57	83.96	75.43	75.28	68.85	68.07	75.5267
COADREAD	TCGA-CK-5915-01	Cancer	Stage I	MALE	76.56	79.71	86.8	81.0233	90.68	92.72	90.82	87.43	71.51	79.46	85.4367
COADREAD	TCGA-CK-5916-01	Cancer	Stage I	FEMALE	48.53	54.47	67.7	56.9	2.33	21.37	33.82	69.91	52.9	56.37	39.45
COADREAD	TCGA-CK-6746-01	Cancer	Stage IIB	FEMALE	68.51	73.23	51.79	64.51	2.55	14.79	22.43	42.61	67.96	73.53	37.3117
COADREAD	TCGA-CK-6747-01	Cancer	Stage IIA	FEMALE	58.27	58.74	75.64	64.2167	69.01	62.21	72.02	76.39	62.56	66.87	68.1767
COADREAD	TCGA-CK-6748-01	Cancer	Stage IV	FEMALE	58.19	63.49	79.67	67.1167	37.95	37.33	32.13	43.9	41.34	38.48	38.5217
COADREAD	TCGA-CK-6751-01	Cancer	Stage I	FEMALE	54.35	55.52	72.87	60.9133	63.44	67.68	64.88	69.32	57.96	65.59	64.8117
COADREAD	TCGA-CL-4957-01	Cancer	Stage IIIA	FEMALE	57.15	61.72	61.17	60.0133	36.97	43.59	26.49	45.18	54.64	65.75	45.4367
COADREAD	TCGA-CL-5917-01	Cancer	Stage IIIC	FEMALE	67.79	67.85	82.5	72.7133	87.69	65.97	80.24	81.77	68.66	73.01	76.2233
COADREAD	TCGA-CL-5918-01	Cancer	Stage IIA	FEMALE	58.85	64.78	77.43	67.02	83.36	61.26	70.67	76.6	67.5	68.14	71.255
COADREAD	TCGA-CM-4743-01	Cancer	Stage IIA	MALE	40.31	41.08	52.33	44.5733	27.17	35.09	28.79	43.79	47.85	44.54	37.8717
COADREAD	TCGA-CM-4744-01	Cancer	Stage I	MALE	53.45	56.92	57.58	55.9833	16.94	40.19	46.32	56.75	59.52	57.55	46.2117
COADREAD	TCGA-CM-4746-01	Cancer	Stage I	MALE	60.67	66.07	73.39	66.71	83.71	70.77	73.57	71.06	62.91	62.36	70.73
COADREAD	TCGA-CM-4747-01	Cancer	Stage IVA	MALE	53.02	57.27	66.21	58.8333	57.88	41.76	37.29	45.04	50.7	41.72	45.7317
COADREAD	TCGA-CM-4748-01	Cancer	Stage IIIB	MALE	49.86	51.03	55.33	52.0733	69.98	43.77	59.23	55.67	54.92	53.64	56.2017
COADREAD	TCGA-CM-4750-01	Cancer	Stage IIIA	FEMALE	54.11	56.91	69.92	60.3133	72.1	65.39	69.59	67.84	60.87	62.17	66.3267
COADREAD	TCGA-CM-4751-01	Cancer	Stage IIIB	MALE	52.28	56.29	51.25	53.2733	14.63	28.73	30.45	53.79	54.51	52.67	39.13
COADREAD	TCGA-CM-4752-01	Cancer	Stage IIA	MALE	42.31	46.24	47.63	45.3933	47.19	37.18	39.46	49.55	51.33	48.41	45.52
COADREAD	TCGA-CM-5341-01	Cancer	Stage IIIA	FEMALE	43.13	43.34	58.36	48.2767	68.49	49	48.11	63.4	57.99	53.81	56.8
COADREAD	TCGA-CM-5344-01	Cancer	Stage IIIB	FEMALE	35.15	40.3	46.37	40.6067	65.79	64.47	52.52	63	54.5	57	59.5467
COADREAD	TCGA-CM-5348-01	Cancer	Stage IIIB	MALE	36.71	38.1	45.37	40.06	58.59	54.42	45.74	56.39	54.14	54.3	53.93
COADREAD	TCGA-CM-5349-01	Cancer	Stage IIA	FEMALE	45.02	45.64	58.26	49.64	55.18	48.53	43.21	54.97	51.53	54.55	51.3283
COADREAD	TCGA-CM-5860-01	Cancer	Stage IIA	MALE	50.04	54.79	60.14	54.99	59.08	63.92	66.94	72.7	59.72	60.73	63.8483
COADREAD	TCGA-CM-5861-01	Cancer	Stage IIA	FEMALE	56.03	58.39	72.38	62.2667	59.89	76.28	70.3	69.03	59.74	60.88	66.02
COADREAD	TCGA-CM-5862-01	Cancer	Stage IVA	MALE	62.47	53.83	20.09	45.4633	89.93	78.42	89.88	86.28	70.09	77.26	81.9767
COADREAD	TCGA-CM-5863-01	Cancer	Stage IIIB	FEMALE	46.44	50.66	53.98	50.36	46.63	43.09	28.83	43.22	49.99	46.28	43.0067
COADREAD	TCGA-CM-5864-01	Cancer	Stage I	MALE	58.26	69.69	48.33	58.76	84.39	77.61	76.47	75.68	68.29	69.52	75.3267
COADREAD	TCGA-CM-5868-01	Cancer	Stage IVA	FEMALE	56.91	55.07	69.3	60.4267	71.83	70.37	63.51	66.67	57.57	58.89	64.8067
COADREAD	TCGA-CM-6161-01	Cancer	Stage I	FEMALE	59.29	61.51	72.45	64.4167	73.57	59.86	60.06	68.61	62.82	63.75	64.7783
COADREAD	TCGA-CM-6162-01	Cancer	Stage IIIB	FEMALE	40.33	33.99	50.19	41.5033	44.93	28.78	26.53	43.52	49.97	49.09	40.47
COADREAD	TCGA-CM-6163-01	Cancer	Stage I	MALE	50.38	50.93	64.51	55.2733	61.85	42.27	52.5	58.18	54.19	51.59	53.43
COADREAD	TCGA-CM-6164-01	Cancer	Stage IIA	FEMALE	51.59	54.53	61.72	55.9467	57.65	49.57	47.52	56.9	51.24	53.95	52.805
COADREAD	TCGA-CM-6165-01	Cancer	Stage IIA	MALE	57.66	59.07	74.07	63.6	77.25	78.27	67.09	71.22	61.99	62.62	69.74
COADREAD	TCGA-CM-6166-01	Cancer	Stage I	FEMALE	57.79	56.9	70.75	61.8133	72.6	75.94	73.09	71.31	62.18	63.4	69.7533
COADREAD	TCGA-CM-6167-01	Cancer	Stage IIIC	FEMALE	36.57	35.76	46.54	39.6233	50.28	30.23	27.17	41.7	48.22	42.45	40.0083
COADREAD	TCGA-CM-6168-01	Cancer	Stage IIA	FEMALE	45.06	42.26	54.01	47.11	10.28	15.71	21.21	36.97	51.67	47.09	30.4883
COADREAD	TCGA-CM-6169-01	Cancer	Stage IIA	MALE	47.94	51.92	56.41	52.09	66.43	47.35	52.31	73.16	53.64	49.18	57.0117
COADREAD	TCGA-CM-6170-01	Cancer	Stage I	FEMALE	61.39	60.91	75.64	65.98	77.62	69.12	74.8	73.41	60.48	64.18	69.935
COADREAD	TCGA-CM-6171-01	Cancer	Stage I	FEMALE	61.89	65.41	78.41	68.57	2.78	8.75	20.08	24.1	50.3	54.65	26.7767
COADREAD	TCGA-CM-6172-01	Cancer	Stage IIIB	FEMALE	61.33	67.84	73.57	67.58	73.08	76.7	84.81	79.78	67.74	68.59	75.1167
COADREAD	TCGA-CM-6674-01	Cancer	Stage IIA	MALE	47.05	47.81	53.28	49.38	57.44	48.18	50.82	53.19	53.23	50.44	52.2167
COADREAD	TCGA-CM-6675-01	Cancer	Stage IVB	MALE	69.51	77.37	69.17	72.0167	54.31	81.62	86.16	86.17	69.84	78.16	76.0433
COADREAD	TCGA-CM-6676-01	Cancer	Stage I	MALE	50.55	50.24	64.38	55.0567	49.96	47.31	45.08	58.15	54.03	54.37	51.4833
COADREAD	TCGA-CM-6677-01	Cancer	Stage IIA	FEMALE	53.54	53.78	47.18	51.5	3.94	13.27	12.72	47.13	57.79	58.09	32.1567
COADREAD	TCGA-CM-6678-01	Cancer	Stage IVA	FEMALE	50.96	53.3	65.63	56.63	76.45	63.54	66.84	67.95	60.48	64.42	66.6133
COADREAD	TCGA-CM-6679-01	Cancer	Stage IIA	MALE	53.16	56.69	61.65	57.1667	61.86	56.95	50.38	56.42	57.45	53.34	56.0667
COADREAD	TCGA-CM-6680-01	Cancer	Stage IIIB	FEMALE	56.24	60.14	77.04	64.4733	72.16	66.82	64.34	71.55	62.83	63.78	66.9133
COADREAD	TCGA-D5-5537-01	Cancer	Stage IIA	MALE	55.08	56.1	68.92	60.0333	69.72	65.32	57.35	63.48	62.17	62.6	63.44
COADREAD	TCGA-D5-5538-01	Cancer	Stage IIIB	FEMALE	40.22	52.63	26.64	39.83	2.18	6.38	16.1	33.39	50.36	58.97	27.8967
COADREAD	TCGA-D5-5539-01	Cancer	Stage IIIA	MALE	56.7	56.31	69.19	60.7333	64.49	64.85	56.91	66.88	56.77	58.21	61.3517
COADREAD	TCGA-D5-5540-01	Cancer	Stage IIA	MALE	66.19	70.26	83.33	73.26	87.33	87.08	86.13	79.02	66.38	73.29	79.8717
COADREAD	TCGA-D5-5541-01	Cancer	Stage IIIB	MALE	59.56	59.46	71.72	63.58	73.41	72.55	70.3	76.76	61.67	61.63	69.3867
COADREAD	TCGA-D5-6529-01	Cancer	Stage IIA	MALE	39.17	41.46	53.25	44.6267	60.08	51.09	48.24	55.64	52.02	55.7	53.795
COADREAD	TCGA-D5-6530-01	Cancer	Stage I	MALE	54.25	54.5	71.15	59.9667	2.23	20.25	28.7	40.8	46.3	39.91	29.6983
COADREAD	TCGA-D5-6531-01	Cancer	Stage IIA	MALE	55.15	57.12	76.49	62.92	77.83	66.72	73.44	72.69	61.55	63.89	69.3533
COADREAD	TCGA-D5-6532-01	Cancer	Stage IIA	MALE	57.93	61.52	48.42	55.9567	49.22	56.19	69.92	67.46	58.42	64.12	60.8883
COADREAD	TCGA-D5-6533-01	Cancer	Stage IIIB	FEMALE	54.32	55.17	74.34	61.2767	60.98	56.88	63.46	66.29	58.42	59.31	60.89
COADREAD	TCGA-D5-6534-01	Cancer	Stage IIA	FEMALE	46.52	47.31	46.05	46.6267	60.17	49.74	42.21	54.76	55.53	54.3	52.785
COADREAD	TCGA-D5-6535-01	Cancer	Stage IIIB	FEMALE	48.85	54.11	65.61	56.19	70.24	68.03	64.04	68.38	60	58.88	64.9283
COADREAD	TCGA-D5-6536-01	Cancer	Stage IIA	MALE	50.2	54.88	67.08	57.3867	71.54	71.68	52.31	60.46	57.44	67.93	63.56
COADREAD	TCGA-D5-6537-01	Cancer	Stage IIIB	MALE	60.01	59.34	60.93	60.0933	78.62	74.27	68.96	68.63	60.41	67.38	69.7117
COADREAD	TCGA-D5-6538-01	Cancer	Stage IIIB	FEMALE	73.24	82.27	86.67	80.7267	59.62	69.66	76.35	69.05	69.2	80.12	70.6667
COADREAD	TCGA-D5-6539-01	Cancer	Stage IIIA	FEMALE	46.67	52.54	56.7	51.97	54.28	49.28	50.32	57.64	49.23	52.01	52.1267
COADREAD	TCGA-D5-6540-01	Cancer	Stage I	MALE	53.3	57.89	68.58	59.9233	59.28	63.78	64.18	68.49	57	61.24	62.3283
COADREAD	TCGA-D5-6541-01	Cancer	Stage IIA	MALE	50.41	44.96	60.73	52.0333	39.33	31.15	22.32	32.73	43.31	37.4	34.3733
COADREAD	TCGA-D5-6898-01	Cancer	Stage I	FEMALE	47.97	50.6	63.85	54.14	61.4	46.75	47.97	53.49	54.24	54.97	53.1367
COADREAD	TCGA-D5-6920-01	Cancer	Stage IIA	FEMALE	64.1	73.08	83.7	73.6267	47.26	67.06	63.62	62.94	59.77	74.15	62.4667
COADREAD	TCGA-D5-6922-01	Cancer	Stage IIIA	MALE	53.5	54.98	50.1	52.86	23.43	42.56	16.7	49.65	53.33	54.26	39.9883
COADREAD	TCGA-D5-6923-01	Cancer	Stage I	MALE	47.57	57.67	59.69	54.9767	51.51	43.36	47.93	60.59	55.36	60.35	53.1833
COADREAD	TCGA-D5-6924-01	Cancer	Stage IIA	MALE	46.49	55.64	24.86	42.33	2.93	8.66	5.95	14.31	6.81	9.99	8.10833
COADREAD	TCGA-D5-6926-01	Cancer	Stage IIIA	MALE	37.2	40.12	48.33	41.8833	21.03	29.04	24.07	43.15	45.9	44.84	34.6717
COADREAD	TCGA-D5-6927-01	Cancer	Stage IIA	MALE	64.4	68.75	77.04	70.0633	72.01	62.13	75.35	76.89	67.37	73.29	71.1733
COADREAD	TCGA-D5-6928-01	Cancer	Stage IIA	MALE	41.09	42.43	48.38	43.9667	41.16	36.87	22.84	40.06	38.75	43.7	37.23
COADREAD	TCGA-D5-6929-01	Cancer	Stage IV	FEMALE	54.52	56.05	65.05	58.54	67.42	64	50.08	58.98	60.1	62.79	60.5617
COADREAD	TCGA-D5-6930-01	Cancer	Stage IIA	MALE	45.63	46.43	58.71	50.2567	58.86	53.52	48.61	51.35	53.59	48.77	52.45
COADREAD	TCGA-D5-6931-01	Cancer	Stage IIIC	MALE	59.41	61.98	74.12	65.17	76.74	68.39	63.13	70	62.41	65.44	67.685
COADREAD	TCGA-D5-6932-01	Cancer	Stage IIA	MALE	33.91	35.83	48.99	39.5767	30.52	30.27	24.83	38.96	41.78	45.47	35.305
COADREAD	TCGA-D5-7000-01	Cancer	Stage I	FEMALE	55.15	56.52	54.34	55.3367	68.28	64	59.15	64.07	61.89	59.87	62.8767
COADREAD	TCGA-DC-4745-01	Cancer	Stage IIIB	FEMALE	65.99	67.94	75.71	69.88	83.7	84.63	74.16	72.25	63.84	71.88	75.0767
COADREAD	TCGA-DC-4749-01	Cancer	Stage I	MALE	59.96	67.15	78.45	68.52	53.43	61.45	46.39	58.66	62.19	67.28	58.2333
COADREAD	TCGA-DC-5337-01	Cancer	Stage I	MALE	55.79	61.05	57.63	58.1567	77.23	66.69	68.17	70.71	61.36	64.87	68.1717
COADREAD	TCGA-DC-5869-01	Cancer	Stage IIIB	FEMALE	60.16	59.62	73.99	64.59	70.23	60.46	62.52	68.32	60.38	65.03	64.49
COADREAD	TCGA-DC-6154-01	Cancer	Stage IVA	FEMALE	69.9	66.14	83.57	73.2033	55.79	63.03	46.72	71.82	54.26	53.07	57.4483
COADREAD	TCGA-DC-6155-01	Cancer	Stage IIIA	FEMALE	58.3	59.05	65.9	61.0833	69.32	69.42	56.2	66.78	55.12	59.53	62.7283
COADREAD	TCGA-DC-6156-01	Cancer	Stage IVA	MALE	46.95	49.67	59.17	51.93	33.11	37.38	21.16	38.56	50.92	50.43	38.5933
COADREAD	TCGA-DC-6157-01	Cancer	Stage I	MALE	60.6	61.36	75.15	65.7033	80.69	67.69	73.81	75.43	63.07	65.31	71
COADREAD	TCGA-DC-6158-01	Cancer	Stage I	MALE	53.18	53.96	57.37	54.8367	65.89	63.09	54.1	63.8	54.1	54.13	59.185
COADREAD	TCGA-DC-6160-01	Cancer	Stage I	MALE	60.08	58.68	63.75	60.8367	52.94	55.64	59.12	65.24	60.1	61.52	59.0933
COADREAD	TCGA-DC-6681-01	Cancer	Stage IVA	FEMALE	52.72	49.75	59.04	53.8367	62.15	53.78	50.96	54.35	54.82	49.3	54.2267
COADREAD	TCGA-DC-6682-01	Cancer	Stage IIA	MALE	45.92	43.19	57.82	48.9767	41.61	43.6	42.75	49.09	55.14	51.71	47.3167
COADREAD	TCGA-DC-6683-01	Cancer	Stage IIIB	MALE	57.16	56.65	71.84	61.8833	73.76	63.72	67.28	67.68	62.8	63.08	66.3867
COADREAD	TCGA-DM-A0X9-01	Cancer	Stage IIA	FEMALE	61.29	63.13	66.77	63.73	34.36	17.98	58.81	54.76	64.11	68.82	49.8067
COADREAD	TCGA-DM-A0XD-01	Cancer	Stage IIA	MALE	54.04	54.2	68.49	58.91	26.66	38.76	47.03	53.15	53.84	57.81	46.2083
COADREAD	TCGA-DM-A0XF-01	Cancer	Stage IIIC	FEMALE	49.06	48.69	50.29	49.3467	39.51	36.05	33.45	39.58	43.62	38.09	38.3833
COADREAD	TCGA-DM-A1D0-01	Cancer	Stage IIA	FEMALE	62.41	69.2	50.94	60.85	85.33	80.9	76.98	79.05	64.96	73.74	76.8267
COADREAD	TCGA-DM-A1D4-01	Cancer	Stage IIA	MALE	60.46	66.73	76.39	67.86	47.14	65.89	80.42	76.65	66.05	69.19	67.5567
COADREAD	TCGA-DM-A1D6-01	Cancer	Stage IIA	MALE	69.32	70.07	80.73	73.3733	87.87	82.13	86.08	78.32	66.65	71.53	78.7633
COADREAD	TCGA-DM-A1D7-01	Cancer	Stage IIA	MALE	56.85	54.81	69.61	60.4233	72.86	66.01	61.85	65.26	54.88	56.63	62.915
COADREAD	TCGA-DM-A1D8-01	Cancer	NoRecord	FEMALE	60	62.27	79.09	67.12	81.17	79.4	75.9	77.17	62.61	71.79	74.6733
COADREAD	TCGA-DM-A1D9-01	Cancer	Stage IIA	FEMALE	56.7	61.63	72.97	63.7667	78.33	52.17	68.14	74.04	62.3	66.63	66.935
COADREAD	TCGA-DM-A1DA-01	Cancer	Stage IIIC	FEMALE	73.42	77.17	86.1	78.8967	91.64	81.25	87.23	85.51	55.1	79.59	80.0533
COADREAD	TCGA-DM-A1DB-01	Cancer	Stage IIA	MALE	60.55	62.71	80.79	68.0167	74.14	70.92	52.33	70.03	58.56	59.78	64.2933
COADREAD	TCGA-DM-A1HA-01	Cancer	Stage IIIC	MALE	60.05	86.28	85.73	77.3533	53.87	48.9	50.51	49.07	42.16	50.43	49.1567
COADREAD	TCGA-DM-A1HB-01	Cancer	Stage IIIB	MALE	51.65	57.85	67.49	58.9967	70.53	63.65	58.41	62.63	55.38	58.18	61.4633
COADREAD	TCGA-DM-A280-01	Cancer	Stage IIA	FEMALE	44.77	42.13	44.3	43.7333	29.36	14.33	20.71	34.41	40.04	37.49	29.39
COADREAD	TCGA-DM-A282-01	Cancer	Stage IIA	FEMALE	60.07	59.6	75.22	64.9633	49.85	51.72	45.74	51.71	61.63	64.16	54.135
COADREAD	TCGA-DM-A285-01	Cancer	Stage IV	FEMALE	54.23	55.19	44.08	51.1667	69.58	66.32	64.26	64.79	56.53	57.67	63.1917
COADREAD	TCGA-DM-A288-01	Cancer	Stage IIIC	MALE	62.4	70.41	73.52	68.7767	74.43	81.84	78.83	80.73	64.63	66.91	74.5617
COADREAD	TCGA-DM-A28A-01	Cancer	Stage IIIC	MALE	68.85	69.93	78.95	72.5767	77.41	53.18	74.41	73.15	64.59	66.64	68.23
COADREAD	TCGA-DM-A28C-01	Cancer	Stage IIA	MALE	70.36	69.82	84.3	74.8267	56.2	63.11	64.06	74.53	66.68	73.39	66.3283
COADREAD	TCGA-DM-A28E-01	Cancer	Stage IIA	FEMALE	62.34	71.94	83.61	72.63	90.54	86.3	84.98	81.32	66.26	71.44	80.14
COADREAD	TCGA-DM-A28F-01	Cancer	Stage IIIB	MALE	35.73	64.71	48.17	49.5367	8.83	25.9	21.63	68.4	62.31	64.86	41.9883
COADREAD	TCGA-DM-A28G-01	Cancer	Stage IIA	MALE	56.57	57.26	69.78	61.2033	58.35	60.3	68.86	71.44	57.35	64.66	63.4933
COADREAD	TCGA-DM-A28H-01	Cancer	Stage IIIC	MALE	64.51	64.56	76.43	68.5	72.45	49.96	70.6	72.14	63.14	66.6	65.815
COADREAD	TCGA-DM-A28K-01	Cancer	Stage IIA	MALE	67.52	70.11	83.1	73.5767	85.79	82.57	88.22	79.93	64.93	71.72	78.86
COADREAD	TCGA-DM-A28M-01	Cancer	Stage IIA	MALE	58.08	66.54	78.18	67.6	82.78	80.82	81.2	78.01	65.68	71.24	76.6217
COADREAD	TCGA-DT-5265-01	Cancer	Stage II	MALE	46.24	49.87	65	53.7033	44.02	41.34	35.09	47.65	55.94	55.98	46.67
COADREAD	TCGA-DY-A0XA-01	Cancer	Stage IIA	FEMALE	60.48	65.94	54.49	60.3033	77.11	73.06	65.56	68.23	63.16	64.75	68.645
COADREAD	TCGA-DY-A1DC-01	Cancer	Stage IIA	FEMALE	55.04	58.42	44.16	52.54	2.68	13.9	18.18	23.26	47.61	44.34	24.995
COADREAD	TCGA-DY-A1DD-01	Cancer	Stage IIIB	FEMALE	67.34	70.93	80.12	72.7967	3.37	28	31.25	42.46	63.6	72.88	40.26
COADREAD	TCGA-DY-A1DE-01	Cancer	Stage IIA	FEMALE	36.84	40.39	29.55	35.5933	2.43	9.96	16.61	19.44	51.6	50.53	25.095
COADREAD	TCGA-DY-A1DF-01	Cancer	Stage IIIC	FEMALE	26.98	42.42	61.68	43.6933	45.51	74.98	81.79	87.46	73.27	83.1	74.3517
COADREAD	TCGA-DY-A1DG-01	Cancer	Stage IVA	MALE	75.64	83.78	85.68	81.7	91.09	88.89	87.29	90.79	76.24	76.78	85.18
COADREAD	TCGA-DY-A1H8-01	Cancer	Stage IIIA	FEMALE	70.41	70.59	81.63	74.21	2.03	16.63	24.48	30.51	49.1	46.12	28.145
COADREAD	TCGA-EF-5830-01	Cancer	Stage IIB	MALE	67.24	71.33	62.36	66.9767	75.23	47.1	82.31	79.41	69.61	71.32	70.83
COADREAD	TCGA-EF-5831-01	Cancer	Stage IIA	MALE	57.94	58.56	74.34	63.6133	38.97	43.45	37.78	46.59	60.41	64.99	48.6983
[truncated: 5,071 more rows]
