# Supplementary material for: Diagnosis of malignant body fluids via cancer-universal methylation in cell-free DNA
Source: JCI Insight. 2024 Apr 8;9(7):e175482. doi: 10.1172/jci.insight.175482 (PMC11128206; doi:10.1172/jci.insight.175482)
Supplement: Supporting data values [file jciinsight-9-175482-s024.xlsx]

## Sheet: Fig.2A
BPE (n=21)	MPE (n=41)
4.97	15.81
6.04	16.57
7.34	17.87
7.9	19.31
8.34	19.49
8.56	21.15
9.63	12.07
10.04	14.32
10.51	14.42
11.51	15.02
11.67	15.93
12.3	16.14
12.99	19.59
13.07	19.71
13.08	19.75
13.17	20.04
13.24	20.06
13.32	20.1
13.52	20.26
14.89	20.85
15.19	21.92
	22.17
	23.16
	24.02
	24.66
	25.11
	25.53
	25.91
	25.92
	29.03
	29.86
	30.9
	31.25
	36.06
	36.22
	44.22
	44.24
	44.33
	45.56
	46.75
	58.24

## Sheet: Fig.2B
Pyro-PCDHGB7	MSRE-PCDHGB7
4.97	-5.85
6.04	-5.13
7.34	-4.82
7.9	-4.63
8.34	-3.79
8.56	-4.57
9.63	-4.4
10.04	-3.95
10.51	-4.8
11.51	-4.08
11.67	-3.93
12.3	-3.59
12.99	-4.15
13.07	-4.07
13.08	-4.67
13.17	-4.5
13.24	-3.33
13.32	-3.7
13.52	-4.03
14.89	-3.83
15.19	-3.52
15.81	-3.28
16.57	-2.74
17.87	-1.83
19.31	-0.96
19.49	-2.73
21.15	-0.7
12.07	-2.84
14.32	-2.6
14.42	-3.51
15.02	-2.98
15.93	-2.45
16.14	-2.91
19.59	-2.97
19.71	-2.2
19.75	-1.73
20.04	-2.01
20.06	-1.8
20.1	-1.23
20.26	-1.03
20.85	-1.54
21.92	-1.23
22.17	-1.77
23.16	-1.4
24.02	-1.48
24.66	-1.04
25.11	-1.05
25.53	-1.53
25.91	-0.9
25.92	-0.22
29.03	-0.42
29.86	0.43
30.9	0.64
31.25	0.19
36.06	1.3
36.22	0.22
44.22	1.5
44.24	0.38
44.33	1.27
45.56	1.32
46.75	1.63
58.24	2.09

## Sheet: Fig.2C
BPE (n=21)	MPE (n=41)
-5.85	-3.28
-5.13	-2.74
-4.82	-1.83
-4.63	-0.96
-3.99	-2.73
-4.57	-0.7
-4.4	-4.04
-3.95	-3.5
-4.8	-4.11
-4.08	-3.58
-3.93	-3.45
-3.79	-3.91
-4.15	-2.97
-4.07	-2.2
-4.67	-1.73
-4.5	-2.01
-3.33	-1.8
-3.7	-1.23
-4.03	-1.03
-3.83	-1.54
-2.52	-1.23
	-1.77
	-1.4
	-1.48
	-1.04
	-1.05
	-1.53
	-0.9
	-0.22
	-0.42
	0.43
	0.24
	0.19
	0.3
	0.22
	1.5
	0.38
	1.07
	1.32
	1.33
	2.09

## Sheet: Fig.2D
	Significant (2-tails)	TAGMe			PCDHGB7
		Mean	95% confidence interval		Mean	95% confidence interval
BLCA	0.001	0.9583	0.9354	0.9812	0.9315	0.8921	0.971
BRCA	0	0.9817	0.9737	0.9896	0.9388	0.9224	0.9552
CESC	0.181	1	1	1	0.9935	0.985	1
CHOL	0.488	0.8827	0.7795	0.9859	0.8302	0.7111	0.9494
COADREAD	0	0.9351	0.8815	0.9887	0.7587	0.7082	0.8092
ESCA	0.584	0.8599	0.73	0.9897	0.8506	0.702	0.9993
GBM	0	0.5458	0.4373	0.6542	0.8674	0.8154	0.9193
HNSC	0.721	0.9641	0.9476	0.9806	0.9607	0.9443	0.977
KIRC	0.271	0.8642	0.8319	0.8966	0.888	0.8561	0.92
KIRP	0.003	0.7693	0.7199	0.8187	0.6647	0.6103	0.7191
LIHC	0	0.8055	0.7668	0.8443	0.9155	0.8864	0.9446
LUNG	0	0.9879	0.9815	0.9942	0.9516	0.9377	0.9655
PAAD	0.674	0.9314	0.8649	0.9978	0.9249	0.8552	0.9946
PRAD	0	0.9336	0.8841	0.983	0.8669	0.8182	0.9155
UCEC	0.019	0.9541	0.9363	0.9719	0.9768	0.9648	0.9889

## Sheet: Fig.2E
BPE (n=21)	MPE (n=41)
-7.32	-3.32
-7.72	-3.27
-6.82	-2.15
-6.71	-0.97
-5.36	-3.09
-5.8	-0.87
-4.69	-1.44
-5.63	-4.5
-6.49	-2.35
-6.97	-1.15
-6.05	-2.65
-4.26	-3.69
-6.99	-5.27
-5.42	-3.16
-7.35	-3.6
-7.31	-4.23
-5.19	-3.8
-5.96	-4.54
-6.18	-4.35
-4.44	-3.16
-4.72	-4.97
	-4.17
	-5.1
	-4.06
	-3.68
	-3.48
	-4.45
	-4.31
	-4.37
	-0.32
	-3.66
	-0.62
	-2.27
	-1.81
	-2.34
	0.05
	-2.11
	-2.56
	-0.74
	-2.37
	0.38

## Sheet: Fig.2F
BPE	BPE	BPE	MPE	MPE	MPE
Pyro-PCDHGB7	MSRE-PCDHGB7	MSRE-TAGMe	Pyro-PCDHGB7	MSRE-PCDHGB7	MSRE-TAGMe
4.97	-5.85	-7.32	15.81	-3.28	-3.32
6.04	-5.13	-7.72	16.57	-2.74	-3.27
7.34	-4.82	-6.82	17.87	-1.83	-2.15
7.9	-4.63	-6.71	19.31	-0.96	-0.97
8.34	-3.99	-5.36	19.49	-2.73	-3.09
8.56	-4.57	-5.8	21.15	-0.7	-0.87
9.63	-4.4	-4.69	12.07	-4.04	-1.44
10.04	-3.95	-5.63	14.32	-3.5	-4.5
10.51	-4.8	-6.49	14.42	-4.11	-2.35
11.51	-4.08	-6.97	15.02	-3.58	-1.15
11.67	-3.93	-6.05	15.93	-3.45	-2.65
12.3	-3.79	-4.26	16.14	-3.91	-3.69
12.99	-4.15	-6.99	19.59	-2.97	-4.27
13.07	-4.07	-5.42	19.71	-2.2	-3.16
13.08	-4.67	-7.35	19.75	-1.73	-3.6
13.17	-4.5	-7.31	20.04	-2.01	-4.23
13.24	-3.33	-5.19	20.06	-1.8	-3.8
13.32	-3.7	-5.96	20.1	-1.23	-4.54
13.52	-4.03	-6.18	20.26	-1.03	-4.35
14.89	-3.83	-4.44	20.85	-1.54	-3.16
15.19	-2.52	-3.72	21.92	-1.23	-4.97
			22.17	-1.77	-4.17
			23.16	-1.4	-5.1
			24.02	-1.48	-4.06
			24.66	-1.04	-3.68
			25.11	-1.05	-3.48
			25.53	-1.53	-4.45
			25.91	-0.9	-4.31
			25.92	-0.22	-4.37
			29.03	-0.42	-0.32
			29.86	0.43	-3.66
			30.9	0.24	-0.62
			31.25	0.19	-2.27
			36.06	0.3	-1.81
			36.22	0.22	-2.34
			44.22	1.5	0.05
			44.24	0.38	-2.11
			44.33	1.07	-2.56
			45.56	1.32	-0.74
			46.75	1.33	-2.37
			58.24	2.09	0.38

## Sheet: Fig.2G
BPE	BPE	MPE	MPE
PCDHGB7	TAGMe	PCDHGB7	TAGMe
-5.85	-7.32	-3.28	-3.32
-5.13	-7.72	-2.74	-3.27
-4.82	-6.82	-1.83	-2.15
-4.63	-6.71	-0.96	-0.97
-3.99	-5.36	-2.73	-3.09
-4.57	-5.8	-0.7	-0.87
-4.4	-4.69	-4.04	-1.44
-3.95	-5.63	-3.5	-4.6
-4.8	-6.49	-4.11	-2.35
-4.08	-6.97	-3.58	-1.15
-3.93	-6.05	-3.45	-2.65
-3.79	-4.26	-3.91	-3.69
-4.15	-6.99	-2.97	-4.97
-4.07	-5.42	-2.2	-3.16
-4.67	-7.35	-1.73	-3.6
-4.5	-7.31	-2.01	-4.23
-3.33	-5.19	-1.8	-3.8
-3.7	-5.96	-1.23	-4.54
-4.03	-6.18	-1.03	-4.35
-3.83	-4.44	-1.54	-3.16
-2.52	-4.72	-1.23	-4.97
		-1.77	-4.17
		-1.4	-5.1
		-1.48	-4.06
		-1.04	-3.68
		-1.05	-3.48
		-1.53	-4.45
		-0.9	-4.31
		-0.22	-4.37
		-0.42	-0.32
		0.43	-3.66
		0.24	-0.62
		0.19	-2.27
		0.3	-1.81
		0.22	-2.34
		1.5	0.05
		0.38	-2.11
		1.07	-2.56
		1.32	-0.74
		1.33	-2.37
		2.09	0.38

## Sheet: Fig.2H
	Sensitivity%	Specificity%
Pyro-PCDHGB7	97.56	90.48
Mq-PCDHGB7	92.68	90.48
Mq-TAGMe	95.12	85.71
Mq-Single Positive	100	85.71

## Sheet: Fig.S2A
	PCDHGB7	TAGMe
5637	0.890259	-0.12568
A549	1.76212	1.16717
A673	1.5735	-1.9502
BIU87	0.036062	-0.13538
CNE1	1.36982	0.627308
HCC-LM3	0.579021	0.255459
HeLa	1.4184	0.5514
HepG2	1.37792	-1.78757
Huh-7	1.10133	1.17675
Jurkat	0.473957	-0.49655
K562	1.56219	1.88047
MCFCA1a	1.48956	0.78727
MDA231-LM2-4175	0.773886	0.604485
MGC-803	1.85951	1.8017
MKN45	1.66507	0.661999
NCI-N87	1.58388	0.612562
SLKOV3	1.96463	1.66218
T24	1.04677	-0.45662
THP-1	0.511265	-0.00399
U87MG	1.80907	0.877325
WBC	-4.3	-7.16
WBC	-6.77	-7.76
WBC	-3.99	-6.96
WBC	-4.66	-5.97
WBC	-3.87	-6.8
WBC	-5.96	-7.56
WBC	-6.26	-8.64
WBC	-6.22	-7.28
WBC	-5.99	-6.05
WBC	-5.68	-7.96
WBC	-8.6	-6.5
WBC	-7.7	-4.5
WBC	-5.5	-8.9
WBC	-4.4	-7.1
WBC	-5.1	-7.5
WBC	-5	-9.2
WBC	-5.7	-8.2
WBC	-5.3	-8.6
WBC	-5.7	-8.7
OPEC	-7.54	-10.5
OPEC	-6.9	-8.2

## Sheet: Fig.S2B
PCDHGB7	PCDHGB7		TAGMe	TAGMe				TAGMe
Cancer(n=11)	Paired para-cancer(n=11)		Cancer(n=11)	Paired para-cancer(n=11)
-1.08183	-3.13563		-0.89999	-4.01727
-0.961464	-3.17527		-0.941849	-4.52902
-4.27402	-4.66099		-5.49248	-6.82208
-1.49355	-4.35856		-3.43924	-5.80663
-4.58311	-3.80698		-6.56025	-5.05363
-2.46328	-5.49792		-5.55359	-7.98502
0.82162	-4.31284		-0.412695	-6.26274
-1.75032	-5.03474		-2.25979	-6.71579
-0.697721	-4.14378		-0.078703	-6.85994
-4.85864	-4.56725		-6.53331	-7.3007
-1.96868	-4.36181		-4.55898	-6.54409

[truncated: 34 more sheets: Fig.S2C, Fig.S2D, Fig.S2E, Fig.S2F, Fig.S2G, Fig.S2H, Fig.S2I, Fig.3A, Fig.3B, Fig.3C, Fig.3D, Fig.3E, Fig.3F, Fig.3G, Fig.3H, Fig.S3A, Fig.S3B, Fig.S3C, Fig.S3D, Fig.S3E …]
